# Supplementary material for: Rule-Based Models for Risk Estimation and Analysis of In-hospital Mortality in Emergency and Critical Care
Source: Front Med (Lausanne). 2021 Nov 8;8:785711. doi: 10.3389/fmed.2021.785711 (PMC8606583; doi:10.3389/fmed.2021.785711)
Supplement: Supplementary Table 1 — The rules in the full model. [file Table_1.XLSX]

## Sheet: rules_full
	id	label	name	or	p	description
794	1088167	Prescription	Phytonadione (Vitamin K1) (for L&D to NBN order set use only)	0.00495719	0	Phytonadione (Vitamin K1) (for L&D to NBN order set use only)
816	1080262	Prescription	Hepatitis B Vaccine	0.013754	0	Hepatitis B Vaccine
1198	1079338	Service	OBS	0.0148207	0	OBS
1212	1079361	Ward	Nursery - Well Babies	0.0217436	0	Nursery - Well Babies
1214	1079362	Ward	Labor & Delivery	0.0365868	0	Labor & Delivery
405	995539	Diagnosis	10_Z23	0.0628237	0	Encounter for immunization
6	995663	Diagnosis	10_Z3800	0.0798817	0	Single liveborn infant, delivered vaginally
265	988539	Diagnosis	9_V3000	0.0887464	0	Single liveborn, born in hospital, delivered without mention of cesarean section
53	919155	Diagnosis	9_78650	0.11468	0	Chest pain, unspecified
403	988540	Diagnosis	9_V3001	0.164787	0	Single liveborn, born in hospital, delivered by cesarean section
1196	1079343	Service	NB	0.171532	0	NB
1209	1079380	Ward	Emergency Department Observation	0.174931	0	Emergency Department Observation
819	1079934	Prescription	Erythromycin 0.5% Ophth Oint	0.183722	0	Erythromycin 0.5% Ophth Oint
1057	1079427	Prescription	Ibuprofen	0.186345	0	Ibuprofen
935	1079769	Prescription	MetFORMIN (Glucophage)	0.193262	0	MetFORMIN (Glucophage)
1195	1079340	Service	ORTHO	0.194863	0	ORTHO
1014	1087309	Prescription	Phytonadione (Vitamin K1)	0.202443	0	Phytonadione (Vitamin K1)
1027	1079426	Prescription	Ketorolac	0.24965	0	Ketorolac
745	1079555	Prescription	Hydrochlorothiazide	0.254014	0	Hydrochlorothiazide
909	1079410	Prescription	Oxycodone-Acetaminophen	0.265899	0	Oxycodone-Acetaminophen
1044	1079673	Prescription	Oxycodone-Acetaminophen (5mg-325mg)	0.348566	0	Oxycodone-Acetaminophen (5mg-325mg)
1216	1079370	Ward	Med/Surg/Trauma	0.421792	0	Med/Surg/Trauma
887	1079574	Prescription	Lisinopril	0.470678	0	Lisinopril
603	907749	Ethnicity	HISPANIC/LATINO	0.472157	0	HISPANIC/LATINO
910	1079776	Prescription	Zolpidem Tartrate	0.478867	0	Zolpidem Tartrate
1211	1079371	Ward	Med/Surg/GYN	0.480172	0	Med/Surg/GYN
988	1079525	Prescription	Losartan Potassium	0.494292	0	Losartan Potassium
955	1079629	Prescription	Milk of Magnesia	0.500917	0	Milk of Magnesia
610	907760	Insurance	Other	0.501218	0	Other
615	907755	MaritalStatus	SINGLE	0.501253	0	SINGLE
826	1079668	Prescription	Diazepam	0.551618	0	Diazepam
611	907761	Insurance	Medicaid	0.570696	0	Medicaid
604	907750	Ethnicity	BLACK/AFRICAN AMERICAN	0.58165	0	BLACK/AFRICAN AMERICAN
796	1079609	Prescription	Calcium Carbonate	0.680325	0	Calcium Carbonate
904	1079504	Prescription	OxycoDONE (Immediate Release)	0.72715	0	OxycoDONE (Immediate Release)
613	907758	Language	ENGLISH	0.732869	0	ENGLISH
607	383220	Gender	F	0.800367	0	F
608	383221	Gender	M	1.24943	0	M
848	1079439	Prescription	Multivitamins	1.3485	0	Multivitamins
612	907759	Language	?	1.3645	0	?
658	1079524	Prescription	Atorvastatin	1.39464	0	Atorvastatin
641	1079401	Prescription	Aspirin	1.45629	0	Aspirin
1023	1079464	Prescription	Influenza Virus Vaccine	1.45866	0	Influenza Virus Vaccine
912	1079492	Prescription	LR	1.49465	0	LR
76	925873	Diagnosis	10_E785	1.53914	0	Hyperlipidemia, unspecified
477	912141	Diagnosis	9_25000	1.5597	0	Diabetes mellitus without mention of complication, type II or unspecified type, not stated as uncontrolled
200	912107	Diagnosis	9_2449	1.58042	0	Unspecified acquired hypothyroidism
711	1079405	Prescription	Ondansetron	1.59557	0	Ondansetron
901	1079402	Prescription	1/2 NS	1.59588	0	1/2 NS
1204	1079366	Ward	Transplant	1.60305	0	Transplant
1003	1079600	Prescription	PredniSONE	1.6053	0	PredniSONE
639	1079530	Prescription	Levothyroxine Sodium	1.61418	0	Levothyroxine Sodium
1215	1079364	Ward	PACU	1.6258	0	PACU
879	1079500	Prescription	Prochlorperazine	1.63998	0	Prochlorperazine
1197	1079342	Service	CMED	1.64307	0	CMED
962	1079449	Prescription	Metoclopramide	1.65256	0	Metoclopramide
194	912477	Diagnosis	9_2859	1.66953	0	Anemia, unspecified
861	1079521	Prescription	Influenza Vaccine Quadrivalent	1.69685	0	Influenza Vaccine Quadrivalent
780	1079456	Prescription	Sarna Lotion	1.70349	0	Sarna Lotion
415	925087	Diagnosis	10_E039	1.70369	0	Hypothyroidism, unspecified
337	931829	Diagnosis	10_I129	1.7285	0	Hypertensive chronic kidney disease with stage 1 through stage 4 chronic kidney disease, or unspecified chronic kidney disease
177	988025	Diagnosis	9_V1582	1.72966	0	Personal history of tobacco use
203	987887	Diagnosis	9_V1254	1.79194	0	Personal history of transient ischemic attack (TIA), and cerebral infarction without residual deficits
236	996279	Diagnosis	10_Z8673	1.79236	0	Personal history of transient ischemic attack (TIA), and cerebral infarction without residual deficits
537	914512	Diagnosis	9_412	1.80567	0	Old myocardial infarction
13	996320	Diagnosis	10_Z87891	1.82051	0	Personal history of nicotine dependence
702	1079615	Prescription	Polyethylene Glycol	1.82887	0	Polyethylene Glycol
113	989195	Diagnosis	9_V4581	1.82898	0	Aortocoronary bypass status
1192	1079336	Service	MED	1.83155	0	MED
328	914517	Diagnosis	9_41401	1.83691	0	Coronary atherosclerosis of native coronary artery
191	989727	Diagnosis	9_V5861	1.87076	0	Long-term (current) use of anticoagulants
1203	1079360	Ward	Emergency Department	1.89551	0	Emergency Department
896	1079783	Prescription	Mirtazapine	1.90117	0	Mirtazapine
651	1079416	Prescription	Senna	1.92224	0	Senna
758	1079511	Prescription	Nitroglycerin	1.94777	0	Nitroglycerin
834	1079691	Prescription	Meperidine	1.95981	0	Meperidine
34	931881	Diagnosis	10_I252	1.96133	0	Old myocardial infarction
211	941921	Diagnosis	10_N400	1.96563	0	Benign prostatic hyperplasia without lower urinary tract symptoms
389	912362	Diagnosis	9_2768	1.97549	0	Hypopotassemia
933	1079746	Prescription	Sodium Chloride	1.97931	0	Sodium Chloride
333	996116	Diagnosis	10_Z7901	2.00477	0	Long term (current) use of anticoagulants
1210	1079397	Ward	Hematology/Oncology Intermediate	2.00759	0	Hematology/Oncology Intermediate
204	932054	Diagnosis	10_I5032	2.00837	0	Chronic diastolic (congestive) heart failure
103	924802	Diagnosis	10_D649	2.00913	0	Anemia, unspecified
947	1079602	Prescription	Benzonatate	2.04323	0	Benzonatate
241	925459	Diagnosis	10_E1165	2.05233	0	Type 2 diabetes mellitus with hyperglycemia
714	1079443	Prescription	Bisacodyl	2.05316	0	Bisacodyl
614	907757	MaritalStatus	WIDOWED	2.05425	0	WIDOWED
659	1079757	Prescription	Nephrocaps	2.05659	0	Nephrocaps
100	994970	Diagnosis	10_Y838	2.07258	0	Other surgical procedures as the cause of abnormal reaction of the patient, or of later complication, without mention of misadventure at the time of the procedure
945	1079514	Prescription	Epoetin Alfa	2.07361	0	Epoetin Alfa
804	1079647	Prescription	Captopril	2.08337	0	Captopril
941	1079665	Prescription	Lidocaine 5% Patch	2.09642	0	Lidocaine 5% Patch
644	1079422	Prescription	Heparin	2.10484	0	Heparin
870	1079556	Prescription	HYDROmorphone (Dilaudid)	2.10724	0	HYDROmorphone (Dilaudid)
774	1079713	Prescription	0.45% Sodium Chloride	2.10744	0	0.45% Sodium Chloride
417	932050	Diagnosis	10_I5022	2.12387	0	Chronic systolic (congestive) heart failure
302	914566	Diagnosis	9_4241	2.1269	0	Aortic valve disorders
188	914457	Diagnosis	9_40390	2.1457	0	Hypertensive chronic kidney disease, unspecified, with chronic kidney disease stage I through stage IV, or unspecified
521	914759	Diagnosis	9_4439	2.14964	0	Peripheral vascular disease, unspecified
791	1079923	Prescription	Heparin Flush (100 units/ml)	2.15947	0	Heparin Flush (100 units/ml)
916	1079561	Prescription	D5 1/2NS	2.16001	0	D5 1/2NS
622	1079413	Prescription	Lactated Ringers	2.16096	0	Lactated Ringers
505	941798	Diagnosis	10_N183	2.16274	0	Chronic kidney disease, stage 3 (moderate)
38	931876	Diagnosis	10_I2510	2.18577	0	Atherosclerotic heart disease of native coronary artery without angina pectoris
197	989731	Diagnosis	9_V5865	2.1879	0	Long-term (current) use of steroids
967	1079787	Prescription	Allopurinol	2.19169	0	Allopurinol
148	946027	Diagnosis	10_R197	2.21726	0	Diarrhea, unspecified
601	989155	Diagnosis	9_V4511	2.23288	0	Renal dialysis status
1030	1079697	Prescription	Ursodiol	2.23327	0	Ursodiol
606	907751	Ethnicity	UNABLE TO OBTAIN	2.24658	0	UNABLE TO OBTAIN
867	1079698	Prescription	FoLIC Acid	2.2562	0	FoLIC Acid
1193	1079347	Service	NMED	2.25832	0	NMED
450	912358	Diagnosis	9_27652	2.2586	0	Hypovolemia
509	914565	Diagnosis	9_4240	2.25883	0	Mitral valve disorders
117	915428	Diagnosis	9_5856	2.28166	0	End stage renal disease
757	1079522	Prescription	HydrALAZINE	2.2861	0	HydrALAZINE
974	1079777	Prescription	D5LR	2.29603	0	D5LR
599	914458	Diagnosis	9_40391	2.30528	0	Hypertensive chronic kidney disease, unspecified, with chronic kidney disease stage V or end stage renal disease
699	1079506	Prescription	Ascorbic Acid	2.30538	0	Ascorbic Acid
313	924854	Diagnosis	10_D72829	2.30749	0	Elevated white blood cell count, unspecified
35	925381	Diagnosis	10_E1122	2.32155	0	Type 2 diabetes mellitus with diabetic chronic kidney disease
841	1079796	Prescription	Maalox/Diphenhydramine/Lidocaine	2.33671	0	Maalox/Diphenhydramine/Lidocaine
190	915778	Diagnosis	9_5859	2.337	0	Chronic kidney disease, unspecified
210	996480	Diagnosis	10_Z951	2.34088	0	Presence of aortocoronary bypass graft
591	927182	Diagnosis	10_F1010	2.34304	0	Alcohol abuse, uncomplicated
772	1079733	Prescription	Potassium Chl 40 mEq / 1000 mL NS	2.36133	0	Potassium Chl 40 mEq / 1000 mL NS
207	996479	Diagnosis	10_Z950	2.36431	0	Presence of cardiac pacemaker
1164	1003405	Procedure	9_0331	2.37233	0	Spinal tap
973	1079594	Prescription	HydrALAzine	2.37988	0	HydrALAzine
377	932767	Diagnosis	10_I739	2.38736	0	Peripheral vascular disease, unspecified
27	941801	Diagnosis	10_N186	2.39358	0	End stage renal disease
903	1079686	Prescription	Sodium Chloride Nasal	2.39475	0	Sodium Chloride Nasal
1194	1079337	Service	TRAUM	2.39489	0	TRAUM
609	907762	Insurance	Medicare	2.39564	0	Medicare
26	996569	Diagnosis	10_Z992	2.39999	0	Dependence on renal dialysis
171	988007	Diagnosis	9_V153	2.40027	0	Personal history of irradiation, presenting hazards to health
264	914613	Diagnosis	9_42789	2.40054	0	Other specified cardiac dysrhythmias
393	945938	Diagnosis	10_R0902	2.40299	0	Hypoxemia
875	1080010	Prescription	Albuterol-Ipratropium	2.41413	0	Albuterol-Ipratropium
1150	1072555	Procedure	10_B211YZZ	2.42758	0	Fluoroscopy of Multiple Coronary Arteries using Other Contrast
115	931967	Diagnosis	10_I350	2.43094	0	Nonrheumatic aortic (valve) stenosis
1124	1072046	Procedure	9_9390	2.43847	0	Non-invasive mechanical ventilation
298	915859	Diagnosis	9_5990	2.44255	0	Urinary tract infection, site not specified
1004	1079655	Prescription	Isosorbide Dinitrate	2.45209	0	Isosorbide Dinitrate
144	912474	Diagnosis	9_28529	2.45826	0	Anemia of other chronic disease
997	1079403	Prescription	Pneumococcal Vac Polyvalent	2.46329	0	Pneumococcal Vac Polyvalent
304	989148	Diagnosis	9_V4501	2.47524	0	Cardiac pacemaker in situ
205	931826	Diagnosis	10_I110	2.4755	0	Hypertensive heart disease with heart failure
31	945897	Diagnosis	10_R001	2.47558	0	Bradycardia, unspecified
331	933337	Diagnosis	10_J449	2.48206	0	Chronic obstructive pulmonary disease, unspecified
421	926494	Diagnosis	10_E876	2.49622	0	Hypokalemia
362	932028	Diagnosis	10_I480	2.49843	0	Paroxysmal atrial fibrillation
682	1079554	Prescription	Acyclovir	2.52124	0	Acyclovir
980	1080324	Prescription	Gentamicin Sulfate	2.5213	0	Gentamicin Sulfate
167	933336	Diagnosis	10_J441	2.54567	0	Chronic obstructive pulmonary disease with (acute) exacerbation
110	912515	Diagnosis	9_28860	2.54768	0	Leukocytosis, unspecified
88	914605	Diagnosis	9_42732	2.5612	0	Atrial flutter
1013	1079605	Prescription	Guaifenesin	2.57032	0	Guaifenesin
152	912342	Diagnosis	9_2753	2.57789	0	Disorders of phosphorus metabolism
240	946397	Diagnosis	10_R740	2.57951	0	Nonspecific elevation of levels of transaminase and lactic acid dehydrogenase [LDH]
1137	1067777	Procedure	9_3723	2.59133	0	Combined right and left heart cardiac catheterization
425	990264	Diagnosis	9_V707	2.59565	0	Examination of participant in clinical trial
335	941802	Diagnosis	10_N189	2.59597	0	Chronic kidney disease, unspecified
479	931962	Diagnosis	10_I340	2.62168	0	Nonrheumatic mitral (valve) insufficiency
894	1079661	Prescription	Calcium Acetate	2.62221	0	Calcium Acetate
1200	1079345	Service	OMED	2.62644	0	OMED
1119	1069273	Procedure	9_4513	2.63442	0	Other endoscopy of small intestine
445	926304	Diagnosis	9_E8497	2.65454	0	Accidents occurring in residential institution
541	914531	Diagnosis	9_4148	2.66687	0	Other specified forms of chronic ischemic heart disease
1201	1079375	Ward	Hematology/Oncology	2.68547	0	Hematology/Oncology
125	915053	Diagnosis	9_496	2.69915	0	Chronic airway obstruction, not elsewhere classified
395	946424	Diagnosis	10_R791	2.70793	0	Abnormal coagulation profile
427	915021	Diagnosis	9_49121	2.71271	0	Obstructive chronic bronchitis with (acute) exacerbation
784	1079564	Prescription	Cholestyramine	2.71469	0	Cholestyramine
206	913102	Diagnosis	9_3310	2.72674	0	Alzheimer's disease
1199	1079350	Service	NSURG	2.7335	0	NSURG
944	1079939	Prescription	MethylPHENIDATE (Ritalin)	2.73492	0	MethylPHENIDATE (Ritalin)
307	912587	Diagnosis	9_29410	2.74584	0	Dementia in conditions classified elsewhere without behavioral disturbance
231	934132	Diagnosis	10_K7469	2.76263	0	Other cirrhosis of liver
447	914624	Diagnosis	9_42833	2.76412	0	Acute on chronic diastolic heart failure
749	1079517	Prescription	Multivitamins W/minerals	2.77592	0	Multivitamins W/minerals
169	919033	Diagnosis	9_78009	2.77991	0	Other alteration of consciousness
653	1079657	Prescription	sevelamer CARBONATE	2.78038	0	sevelamer CARBONATE
1107	1071625	Procedure	9_8841	2.78865	0	Arteriography of cerebral arteries
1206	1079384	Ward	Cardiac Vascular Intensive Care Unit (CVICU)	2.79524	0	Cardiac Vascular Intensive Care Unit (CVICU)
74	941907	Diagnosis	10_N390	2.79729	0	Urinary tract infection, site not specified
339	932055	Diagnosis	10_I5033	2.80026	0	Acute on chronic diastolic (congestive) heart failure
889	1079599	Prescription	Metoprolol Tartrate	2.80231	0	Metoprolol Tartrate
989	1079715	Prescription	PNEUMOcoccal 23-valent polysaccharide vaccine	2.82007	0	PNEUMOcoccal 23-valent polysaccharide vaccine
32	992422	Diagnosis	10_W19XXXA	2.8269	0	Unspecified fall, initial encounter
940	1079601	Prescription	Azithromycin	2.8293	0	Azithromycin
478	912591	Diagnosis	9_2948	2.83019	0	Other persistent mental disorders due to conditions classified elsewhere
1032	1079804	Prescription	Lidocaine Viscous 2%	2.84251	0	Lidocaine Viscous 2%
942	1080079	Prescription	Fleet Enema (Saline)	2.85631	0	Fleet Enema (Saline)
420	996440	Diagnosis	10_Z9221	2.85771	0	Personal history of antineoplastic chemotherapy
782	1079653	Prescription	Guaifenesin-CODEINE Phosphate	2.86589	0	Guaifenesin-CODEINE Phosphate
296	919052	Diagnosis	9_78061	2.87515	0	Fever presenting with conditions classified elsewhere
590	924788	Diagnosis	10_D61818	2.87893	0	Other pancytopenia
237	924794	Diagnosis	10_D638	2.8844	0	Anemia in other chronic diseases classified elsewhere
114	914615	Diagnosis	9_4280	2.8999	0	Congestive heart failure, unspecified
348	941799	Diagnosis	10_N184	2.90507	0	Chronic kidney disease, stage 4 (severe)
23	932025	Diagnosis	10_I471	2.91963	0	Supraventricular tachycardia
1016	1079684	Prescription	Dexamethasone	2.92692	0	Dexamethasone
662	1079528	Prescription	Glucose Gel	2.92771	0	Glucose Gel
921	1079943	Prescription	Phenytoin	2.93187	0	Phenytoin
258	945983	Diagnosis	10_R1310	2.94029	0	Dysphagia, unspecified
513	915668	Diagnosis	9_5715	2.95347	0	Cirrhosis of liver without mention of alcohol
677	1079442	Prescription	Neutra-Phos	2.96123	0	Neutra-Phos
462	946420	Diagnosis	10_R7881	2.97653	0	Bacteremia
949	1080106	Prescription	Dronabinol	2.98985	0	Dronabinol
998	1080052	Prescription	Albuterol MDI	2.99912	0	Albuterol MDI
1019	1080563	Prescription	Dexamethasone Sod Phosphate	3.01867	0	Dexamethasone Sod Phosphate
147	925458	Diagnosis	10_E11649	3.02079	0	Type 2 diabetes mellitus with hypoglycemia without coma
54	912471	Diagnosis	9_2851	3.02748	0	Acute posthemorrhagic anemia
105	933060	Diagnosis	10_I8510	3.03468	0	Secondary esophageal varices without bleeding
649	1079404	Prescription	Sodium Chloride 0.9% Flush	3.04963	0	Sodium Chloride 0.9% Flush
106	995319	Diagnosis	10_Z006	3.05563	0	Encounter for examination for normal comparison and control in clinical research program
550	910926	Diagnosis	9_1120	3.07158	0	Candidiasis of mouth
84	995118	Diagnosis	10_Y92239	3.07912	0	Unspecified place in hospital as the place of occurrence of the external cause
991	1079534	Prescription	Labetalol	3.08251	0	Labetalol
838	1080020	Prescription	Aquaphor Ointment	3.10098	0	Aquaphor Ointment
851	1079739	Prescription	Phosphorus	3.10311	0	Phosphorus
1104	1071654	Procedure	9_8872	3.10497	0	Diagnostic ultrasound of heart
690	1079598	Prescription	CeftriaXONE	3.11925	0	CeftriaXONE
174	991167	Diagnosis	9_V8741	3.14285	0	Personal history of antineoplastic chemotherapy
768	1079747	Prescription	Fludrocortisone Acetate	3.16003	0	Fludrocortisone Acetate
363	931998	Diagnosis	10_I429	3.16415	0	Cardiomyopathy, unspecified
60	933334	Diagnosis	10_J439	3.16968	0	Emphysema, unspecified
367	946252	Diagnosis	10_R410	3.17274	0	Disorientation, unspecified
553	919039	Diagnosis	9_78039	3.17431	0	Other convulsions
226	923011	Diagnosis	10_B961	3.18095	0	Klebsiella pneumoniae [K. pneumoniae] as the cause of diseases classified elsewhere
400	934131	Diagnosis	10_K7460	3.18436	0	Unspecified cirrhosis of liver
397	927161	Diagnosis	10_F0280	3.18642	0	Dementia in other diseases classified elsewhere without behavioral disturbance
674	1079565	Prescription	Albuterol Inhaler	3.19145	0	Albuterol Inhaler
716	1079535	Prescription	CefTRIAXone	3.19196	0	CefTRIAXone
850	1079975	Prescription	OLANZapine	3.20237	0	OLANZapine
656	1079527	Prescription	Glucagon	3.20675	0	Glucagon
1178	1071968	Procedure	9_9229	3.20872	0	Other radiotherapeutic procedure
381	933499	Diagnosis	10_J9811	3.2117	0	Atelectasis
767	1080006	Prescription	Potassium Chloride Replacement (Oncology)	3.21183	0	Potassium Chloride Replacement (Oncology)
803	1079583	Prescription	Clotrimazole	3.21488	0	Clotrimazole
704	1079801	Prescription	GuaiFENesin	3.22997	0	GuaiFENesin
157	926812	Diagnosis	9_E9342	3.24157	0	Anticoagulants causing adverse effects in therapeutic use
1001	1079638	Prescription	Collagenase Ointment	3.27391	0	Collagenase Ointment
510	914541	Diagnosis	9_4168	3.28411	0	Other chronic pulmonary heart diseases
288	912502	Diagnosis	9_28800	3.28466	0	Neutropenia, unspecified
160	914604	Diagnosis	9_42731	3.28879	0	Atrial fibrillation
880	1079546	Prescription	Acetaminophen (Liquid)	3.29987	0	Acetaminophen (Liquid)
1167	1069211	Procedure	9_4311	3.31011	0	Percutaneous [endoscopic] gastrostomy [PEG]
906	1079505	Prescription	Zinc Sulfate	3.32339	0	Zinc Sulfate
344	921942	Diagnosis	9_99811	3.32356	0	Hemorrhage complicating a procedure
70	927163	Diagnosis	10_F0390	3.32453	0	Unspecified dementia without behavioral disturbance
473	993506	Diagnosis	10_X58XXXA	3.32512	0	Exposure to other specified factors, initial encounter
347	915500	Diagnosis	9_53789	3.33254	0	Other specified disorders of stomach and duodenum
1118	1071631	Procedure	9_8847	3.33891	0	Arteriography of other intra-abdominal arteries
727	1080147	Prescription	Pancrelipase 5000	3.35112	0	Pancrelipase 5000
180	919268	Diagnosis	9_79092	3.36052	0	Abnormal coagulation profile
195	912352	Diagnosis	9_2761	3.36253	0	Hyposmolality and/or hyponatremia
857	1079447	Prescription	Lidocaine 1%	3.36652	0	Lidocaine 1%
1112	1029140	Procedure	10_0DJ08ZZ	3.36659	0	Inspection of Upper Intestinal Tract, Via Natural or Artificial Opening Endoscopic
636	1079529	Prescription	Sodium Chloride 0.9%	3.36771	0	Sodium Chloride 0.9%
413	919106	Diagnosis	9_7837	3.36817	0	Adult failure to thrive
456	931830	Diagnosis	10_I130	3.36974	0	Hypertensive heart and chronic kidney disease with heart failure and stage 1 through stage 4 chronic kidney disease, or unspecified chronic kidney disease
172	912465	Diagnosis	9_28419	3.3774	0	Other pancytopenia
256	928007	Diagnosis	10_G309	3.37864	0	Alzheimer's disease, unspecified
713	1079810	Prescription	OxycoDONE Liquid	3.38299	0	OxycoDONE Liquid
98	923002	Diagnosis	10_B952	3.39252	0	Enterococcus as the cause of diseases classified elsewhere
519	914873	Diagnosis	9_4589	3.39943	0	Hypotension, unspecified
423	912203	Diagnosis	9_2536	3.41185	0	Other disorders of neurohypophysis
886	1079441	Prescription	Levofloxacin	3.42183	0	Levofloxacin
154	926374	Diagnosis	10_E861	3.42823	0	Hypovolemia
305	912589	Diagnosis	9_29420	3.43941	0	Dementia, unspecified, without behavioral disturbance
827	1080023	Prescription	Nystatin Cream	3.45354	0	Nystatin Cream
1045	1079918	Prescription	OSELTAMivir	3.45542	0	OSELTAMivir
457	931885	Diagnosis	10_I255	3.46755	0	Ischemic cardiomyopathy
366	932036	Diagnosis	10_I4892	3.47799	0	Unspecified atrial flutter
1011	1080177	Prescription	Atovaquone Suspension	3.48027	0	Atovaquone Suspension
696	1079407	Prescription	Pantoprazole	3.49711	0	Pantoprazole
87	911235	Diagnosis	9_1623	3.49768	0	Malignant neoplasm of upper lobe, bronchus or lung
428	946308	Diagnosis	10_R471	3.54127	0	Dysarthria and anarthria
426	911197	Diagnosis	9_1550	3.54573	0	Malignant neoplasm of liver, primary
294	910437	Diagnosis	9_04104	3.54851	0	Streptococcus infection in conditions classified elsewhere and of unspecified site, streptococcus, group D [Enterococcus]
263	915117	Diagnosis	9_5180	3.55863	0	Pulmonary collapse
47	923148	Diagnosis	10_C220	3.56325	0	Liver cell carcinoma
216	914620	Diagnosis	9_42823	3.56907	0	Acute on chronic systolic heart failure
847	1079812	Prescription	Hydrocortisone	3.57807	0	Hydrocortisone
876	1079481	Prescription	Insulin	3.58235	0	Insulin
931	1079896	Prescription	Multivitamin IV	3.58734	0	Multivitamin IV
703	1079908	Prescription	Digoxin	3.64585	0	Digoxin
219	989218	Diagnosis	9_V462	3.64692	0	Other dependence on machines, supplemental oxygen
40	932069	Diagnosis	10_I509	3.65116	0	Heart failure, unspecified
228	946362	Diagnosis	10_R627	3.65714	0	Adult failure to thrive
1082	1072285	Procedure	9_9904	3.66312	0	Transfusion of packed cells
364	923480	Diagnosis	10_D630	3.67964	0	Anemia in neoplastic disease
1142	1001395	Procedure	10_02H633Z	3.69137	0	Insertion of Infusion Device into Right Atrium, Percutaneous Approach
712	1079552	Prescription	QUEtiapine Fumarate	3.69301	0	QUEtiapine Fumarate
475	919382	Diagnosis	9_79902	3.69417	0	Hypoxemia
801	1079701	Prescription	Filgrastim	3.70757	0	Filgrastim
899	1079743	Prescription	Ciprofloxacin IV	3.70859	0	Ciprofloxacin IV
338	996571	Diagnosis	10_Z9981	3.71222	0	Dependence on supplemental oxygen
37	931833	Diagnosis	10_I132	3.71313	0	Hypertensive heart and chronic kidney disease with heart failure and with stage 5 chronic kidney disease, or end stage renal disease
918	1079952	Prescription	Megestrol Acetate	3.72335	0	Megestrol Acetate
709	1079471	Prescription	Thiamine	3.72663	0	Thiamine
41	932035	Diagnosis	10_I4891	3.74935	0	Unspecified atrial fibrillation
925	1080143	Prescription	PHENObarbital	3.7537	0	PHENObarbital
823	1079485	Prescription	Miconazole Powder 2%	3.75777	0	Miconazole Powder 2%
726	1079461	Prescription	Syringe	3.76065	0	Syringe
138	931814	Diagnosis	10_I081	3.76862	0	Rheumatic disorders of both mitral and tricuspid valves
141	931955	Diagnosis	10_I313	3.77905	0	Pericardial effusion (noninflammatory)
504	923701	Diagnosis	10_C7989	3.78268	0	Secondary malignant neoplasm of other specified sites
707	1079494	Prescription	Albuterol 0.083% Neb Soln	3.78428	0	Albuterol 0.083% Neb Soln
325	928449	Diagnosis	10_G893	3.80232	0	Neoplasm related pain (acute) (chronic)
1173	1067775	Procedure	9_3721	3.80652	0	Right heart cardiac catheterization
963	1080309	Prescription	PHENObarbital - ICU Alcohol Withdrawal (Initial Load / Rescue Dose)	3.84105	0	PHENObarbital - ICU Alcohol Withdrawal (Initial Load / Rescue Dose)
372	911437	Diagnosis	9_1962	3.84206	0	Secondary and unspecified malignant neoplasm of intra-abdominal lymph nodes
673	1079489	Prescription	Lorazepam	3.8484	0	Lorazepam
1050	1080360	Prescription	Methylnaltrexone	3.85492	0	Methylnaltrexone
678	1079621	Prescription	D5NS	3.86622	0	D5NS
356	915662	Diagnosis	9_5712	3.87051	0	Alcoholic cirrhosis of liver
558	923687	Diagnosis	10_C7931	3.87497	0	Secondary malignant neoplasm of brain
368	933126	Diagnosis	10_I959	3.87887	0	Hypotension, unspecified
483	995117	Diagnosis	10_Y92238	3.88365	0	Other place in hospital as the place of occurrence of the external cause
143	926179	Diagnosis	10_E8339	3.88414	0	Other disorders of phosphorus metabolism
994	1079744	Prescription	LeVETiracetam	3.8883	0	LeVETiracetam
829	1080566	Prescription	Filgrastim-sndz	3.88968	0	Filgrastim-sndz
902	1080499	Prescription	Valproic Acid	3.94049	0	Valproic Acid
978	1079620	Prescription	Fentanyl Patch	3.97145	0	Fentanyl Patch
346	912345	Diagnosis	9_27541	3.97504	0	Hypocalcemia
597	914564	Diagnosis	9_4239	3.97987	0	Unspecified disease of pericardium
1136	1068126	Procedure	10_3E0436Z	3.98561	0	Introduction of Nutritional Substance into Central Vein, Percutaneous Approach
824	1079951	Prescription	Lidocaine Jelly 2%	3.98576	0	Lidocaine Jelly 2%
1092	1072144	Procedure	9_9607	4.01553	0	Insertion of other (naso-)gastric tube
564	918097	Diagnosis	9_72888	4.02037	0	Rhabdomyolysis
43	915772	Diagnosis	9_5849	4.02463	0	Acute kidney failure, unspecified
1051	1080417	Prescription	Sildenafil	4.02549	0	Sildenafil
430	995980	Diagnosis	10_Z681	4.05371	0	Body mass index (BMI) 19.9 or less, adult
476	923660	Diagnosis	10_C771	4.06612	0	Secondary and unspecified malignant neoplasm of intrathoracic lymph nodes
551	946326	Diagnosis	10_R5081	4.06751	0	Fever presenting with conditions classified elsewhere
1151	1069870	Procedure	9_5011	4.07214	0	Closed (percutaneous) [needle] biopsy of liver
948	1079670	Prescription	HYDROmorphone	4.07782	0	HYDROmorphone
315	995060	Diagnosis	10_Y92129	4.0808	0	Unspecified place in nursing home as the place of occurrence of the external cause
214	931933	Diagnosis	10_I2720	4.09208	0	Pulmonary hypertension, unspecified
467	922038	Diagnosis	10_A0472	4.11418	0	Enterocolitis due to Clostridium difficile, not specified as recurrent
349	915675	Diagnosis	9_5723	4.11857	0	Portal hypertension
844	1080790	Prescription	Ibuprofen Suspension	4.13352	0	Ibuprofen Suspension
324	914872	Diagnosis	9_4588	4.13792	0	Other specified hypotension
322	995982	Diagnosis	10_Z6821	4.14135	0	Body mass index (BMI) 21.0-21.9, adult
715	1079462	Prescription	Lactulose	4.14147	0	Lactulose
750	1079650	Prescription	Ferrous Sulfate (Liquid)	4.14464	0	Ferrous Sulfate (Liquid)
775	1079703	Prescription	Nafcillin	4.14985	0	Nafcillin
299	921846	Diagnosis	9_99591	4.15481	0	Sepsis
25	924792	Diagnosis	10_D62	4.16506	0	Acute posthemorrhagic anemia
754	1080142	Prescription	LACOSamide	4.16787	0	LACOSamide
723	1079446	Prescription	Nystatin Oral Suspension	4.17207	0	Nystatin Oral Suspension
657	1079512	Prescription	Dextrose 50%	4.17518	0	Dextrose 50%
555	910411	Diagnosis	9_03842	4.19514	0	Septicemia due to escherichia coli [E. coli]
466	919088	Diagnosis	9_7824	4.19691	0	Jaundice, unspecified, not of newborn
380	925596	Diagnosis	10_E2740	4.20166	0	Unspecified adrenocortical insufficiency
21	941795	Diagnosis	10_N179	4.20777	0	Acute kidney failure, unspecified
130	927196	Diagnosis	10_F1020	4.20961	0	Alcohol dependence, uncomplicated
255	912065	Diagnosis	9_23875	4.21956	0	Myelodysplastic syndrome, unspecified
56	912498	Diagnosis	9_28749	4.22602	0	Other secondary thrombocytopenia
859	1079519	Prescription	Vitamin A	4.23081	0	Vitamin A
885	1080405	Prescription	Ketamine	4.23511	0	Ketamine
95	926448	Diagnosis	10_E871	4.23693	0	Hypo-osmolality and hyponatremia
320	914809	Diagnosis	9_452	4.24194	0	Portal vein thrombosis
567	921945	Diagnosis	9_9982	4.24649	0	Accidental puncture or laceration during a procedure, not elsewhere classified
424	915092	Diagnosis	9_515	4.25346	0	Postinflammatory pulmonary fibrosis
291	914628	Diagnosis	9_42843	4.2564	0	Acute on chronic combined systolic and diastolic heart failure
852	1080578	Prescription	rifAXIMin	4.26377	0	rifAXIMin
694	1079649	Prescription	D10W	4.28628	0	D10W
547	914501	Diagnosis	9_41072	4.29499	0	Subendocardial infarction, subsequent episode of care
628	1079580	Prescription	Heparin Sodium	4.29947	0	Heparin Sodium
964	1079592	Prescription	Nitroglycerin Ointment 2%	4.30995	0	Nitroglycerin Ointment 2%
310	926526	Diagnosis	9_E8798	4.31014	0	Other specified procedures as the cause of abnormal reaction of patient, or of later complication, without mention of misadventure at time of procedure
22	983354	Diagnosis	10_T508X5A	4.31258	0	Adverse effect of diagnostic agents, initial encounter
91	922744	Diagnosis	10_B370	4.31887	0	Candidal stomatitis
371	924840	Diagnosis	10_D709	4.31966	0	Neutropenia, unspecified
118	915731	Diagnosis	9_5781	4.32356	0	Blood in stool
771	1080197	Prescription	300 mcg Vial	4.34783	0	300 mcg Vial
99	995112	Diagnosis	10_Y92230	4.35248	0	Patient room in hospital as the place of occurrence of the external cause
168	946344	Diagnosis	10_R569	4.35791	0	Unspecified convulsions
734	1079702	Prescription	Pentamidine-Inhalation	4.35835	0	Pentamidine-Inhalation
484	932858	Diagnosis	10_I81	4.36053	0	Portal vein thrombosis
535	927166	Diagnosis	10_F05	4.37076	0	Delirium due to known physiological condition
162	915582	Diagnosis	9_5601	4.38999	0	Paralytic ileus
410	946306	Diagnosis	10_R4701	4.41682	0	Aphasia
119	914500	Diagnosis	9_41071	4.43057	0	Subendocardial infarction, initial episode of care
526	912262	Diagnosis	9_2639	4.44196	0	Unspecified protein-calorie malnutrition
812	1080151	Prescription	Phenytoin (Suspension)	4.45085	0	Phenytoin (Suspension)
587	982309	Diagnosis	10_T45515A	4.45407	0	Adverse effect of anticoagulants, initial encounter
583	924812	Diagnosis	10_D6832	4.45934	0	Hemorrhagic disorder due to extrinsic circulating anticoagulants
494	913330	Diagnosis	9_34889	4.47103	0	Other conditions of brain
680	1079700	Prescription	Fluconazole	4.47297	0	Fluconazole
756	1079532	Prescription	LevETIRAcetam	4.47978	0	LevETIRAcetam
365	923200	Diagnosis	10_C3490	4.48785	0	Malignant neoplasm of unspecified part of unspecified bronchus or lung
511	914437	Diagnosis	9_3970	4.49414	0	Diseases of tricuspid valve
512	926679	Diagnosis	9_E915	4.49515	0	Foreign body accidentally entering other orifice
93	934147	Diagnosis	10_K766	4.50972	0	Portal hypertension
235	926197	Diagnosis	10_E8351	4.5244	0	Hypocalcemia
1017	1079562	Prescription	Potassium Chloride (Powder)	4.53563	0	Potassium Chloride (Powder)
92	924830	Diagnosis	10_D6959	4.53882	0	Other secondary thrombocytopenia
223	933335	Diagnosis	10_J440	4.54465	0	Chronic obstructive pulmonary disease with (acute) lower respiratory infection
1079	1072337	Procedure	9_9961	4.54518	0	Atrial cardioversion
1075	1070251	Procedure	10_5A1D70Z	4.55414	0	Performance of Urinary Filtration, Intermittent, Less than 6 Hours Per Day
1086	1069304	Procedure	9_4573	4.5562	0	Open and other right hemicolectomy
215	912473	Diagnosis	9_28522	4.55774	0	Anemia in neoplastic disease
155	932051	Diagnosis	10_I5023	4.56969	0	Acute on chronic systolic (congestive) heart failure
375	923667	Diagnosis	10_C7800	4.58253	0	Secondary malignant neoplasm of unspecified lung
1149	1071490	Procedure	9_8611	4.58378	0	Closed biopsy of skin and subcutaneous tissue
183	912499	Diagnosis	9_2875	4.58388	0	Thrombocytopenia, unspecified
432	921921	Diagnosis	9_9971	4.5913	0	Cardiac complications, not elsewhere classified
605	907745	Ethnicity	UNKNOWN	4.59258	0	UNKNOWN
480	914618	Diagnosis	9_42821	4.59727	0	Acute systolic heart failure
698	1079453	Prescription	Acetylcysteine 20%	4.59764	0	Acetylcysteine 20%
740	1079486	Prescription	NS (Mini Bag Plus)	4.60507	0	NS (Mini Bag Plus)
697	1079478	Prescription	Heparin Flush (10 units/ml)	4.61265	0	Heparin Flush (10 units/ml)
865	1079553	Prescription	Syringe (0.9% Sodium Chloride)	4.63248	0	Syringe (0.9% Sodium Chloride)
286	921963	Diagnosis	9_99931	4.63474	0	Other and unspecified infection due to central venous catheter
218	912346	Diagnosis	9_27542	4.63532	0	Hypercalcemia
303	912578	Diagnosis	9_2930	4.64089	0	Delirium due to conditions classified elsewhere
369	924831	Diagnosis	10_D696	4.6467	0	Thrombocytopenia, unspecified
490	911459	Diagnosis	9_1987	4.65815	0	Secondary malignant neoplasm of adrenal gland
743	1080655	Prescription	Multivitamins W/minerals Chewable	4.67004	0	Multivitamins W/minerals Chewable
540	914764	Diagnosis	9_44422	4.68067	0	Arterial embolism and thrombosis of lower extremity
856	1079676	Prescription	Lidocaine 2%	4.69393	0	Lidocaine 2%
293	919124	Diagnosis	9_7847	4.72561	0	Epistaxis
884	1079886	Prescription	Fondaparinux	4.7288	0	Fondaparinux
1009	1079544	Prescription	Potassium Chloride Replacement (Critical Care and Oncology)	4.7297	0	Potassium Chloride Replacement (Critical Care and Oncology)
1087	1072295	Procedure	9_9915	4.74695	0	Parenteral infusion of concentrated nutritional substances
976	1079718	Prescription	Mouth Care Oral Rinse	4.75192	0	Mouth Care Oral Rinse
278	914550	Diagnosis	9_4210	4.76086	0	Acute and subacute bacterial endocarditis
1046	1080101	Prescription	Erythromycin	4.76629	0	Erythromycin
536	945985	Diagnosis	10_R1312	4.77328	0	Dysphagia, oropharyngeal phase
798	1080013	Prescription	Racepinephrine	4.77887	0	Racepinephrine
317	931854	Diagnosis	10_I214	4.78031	0	Non-ST elevation (NSTEMI) myocardial infarction
1056	1079480	Prescription	Nystatin	4.78063	0	Nystatin
453	915661	Diagnosis	9_5711	4.78561	0	Acute alcoholic hepatitis
805	1079690	Prescription	Calcium Replacement (Oncology)	4.79581	0	Calcium Replacement (Oncology)
1172	1067958	Procedure	9_3979	4.81925	0	Other endovascular procedures on other vessels
654	1079721	Prescription	Insulin Human Regular	4.8198	0	Insulin Human Regular
689	1079547	Prescription	Artificial Tears	4.82219	0	Artificial Tears
361	926335	Diagnosis	10_E854	4.83151	0	Organ-limited amyloidosis
951	1080055	Prescription	CeftazIDIME	4.83683	0	CeftazIDIME
548	913324	Diagnosis	9_34831	4.83745	0	Metabolic encephalopathy
701	1079509	Prescription	Ipratropium Bromide Neb	4.84318	0	Ipratropium Bromide Neb
724	1079651	Prescription	Readi-Cat 2 (Barium Sulfate 2% Suspension)	4.84768	0	Readi-Cat 2 (Barium Sulfate 2% Suspension)
627	1079440	Prescription	Potassium Chloride	4.84992	0	Potassium Chloride
186	915082	Diagnosis	9_5121	4.86193	0	Iatrogenic pneumothorax
952	1079482	Prescription	Alteplase (Catheter Clearance)	4.86464	0	Alteplase (Catheter Clearance)
474	923676	Diagnosis	10_C786	4.87473	0	Secondary malignant neoplasm of retroperitoneum and peritoneum
270	933795	Diagnosis	10_K3189	4.87855	0	Other diseases of stomach and duodenum
229	912256	Diagnosis	9_261	4.88013	0	Nutritional marasmus
810	1081915	Prescription	Sodium Acetate	4.88613	0	Sodium Acetate
327	923691	Diagnosis	10_C7951	4.89279	0	Secondary malignant neoplasm of bone
230	932059	Diagnosis	10_I5043	4.90768	0	Acute on chronic combined systolic (congestive) and diastolic (congestive) heart failure
720	1079660	Prescription	Heparin Dwell (1000 Units/mL)	4.91934	0	Heparin Dwell (1000 Units/mL)
444	911455	Diagnosis	9_1983	4.92055	0	Secondary malignant neoplasm of brain and spinal cord
345	985615	Diagnosis	10_T80211A	4.93081	0	Bloodstream infection due to central venous catheter, initial encounter
1171	1069893	Procedure	9_5101	4.93719	0	Percutaneous aspiration of gallbladder
787	1079989	Prescription	Bumetanide	4.95499	0	Bumetanide
675	1079435	Prescription	Furosemide	4.95998	0	Furosemide
792	1079694	Prescription	Caphosol	4.96954	0	Caphosol
589	946374	Diagnosis	10_R6520	4.97553	0	Severe sepsis without septic shock
788	1080400	Prescription	Nitroprusside Sodium	4.97656	0	Nitroprusside Sodium
437	911457	Diagnosis	9_1985	4.9773	0	Secondary malignant neoplasm of bone and bone marrow
1146	1029007	Procedure	10_0DH63UZ	5.01753	0	Insertion of Feeding Device into Stomach, Percutaneous Approach
59	912360	Diagnosis	9_27669	5.01858	0	Other fluid overload
42	923668	Diagnosis	10_C7801	5.02196	0	Secondary malignant neoplasm of right lung
864	1079543	Prescription	Ipratropium-Albuterol Neb	5.04174	0	Ipratropium-Albuterol Neb
273	934276	Diagnosis	10_K921	5.05999	0	Melena
693	1079473	Prescription	MetRONIDAZOLE (FLagyl)	5.06043	0	MetRONIDAZOLE (FLagyl)
502	914537	Diagnosis	9_41519	5.09416	0	Other pulmonary embolism and infarction
384	926505	Diagnosis	10_E8770	5.10089	0	Fluid overload, unspecified
752	1080091	Prescription	Sodium Glycerophosphate	5.10145	0	Sodium Glycerophosphate
863	1080696	Prescription	ChlorproMAZINE	5.10699	0	ChlorproMAZINE
470	931809	Diagnosis	10_I071	5.11336	0	Rheumatic tricuspid insufficiency
971	1079428	Prescription	Diltiazem	5.12189	0	Diltiazem
623	1079537	Prescription	LORazepam	5.12303	0	LORazepam
175	911449	Diagnosis	9_1976	5.13774	0	Secondary malignant neoplasm of retroperitoneum and peritoneum
953	1080321	Prescription	Hydroxyurea	5.14994	0	Hydroxyurea
1128	998652	Procedure	9_0131	5.16631	0	Incision of cerebral meninges
753	1079539	Prescription	Lidocaine 1% (For PICC/Midline Insertions)	5.17619	0	Lidocaine 1% (For PICC/Midline Insertions)
102	919111	Diagnosis	9_7843	5.19241	0	Aphasia
922	1080367	Prescription	Amino Acids 4.25% W/ Dextrose 5%	5.1929	0	Amino Acids 4.25% W/ Dextrose 5%
246	931930	Diagnosis	10_I2699	5.20516	0	Other pulmonary embolism without acute cor pulmonale
309	912361	Diagnosis	9_2767	5.20744	0	Hyperpotassemia
1021	1079831	Prescription	Calcitonin Salmon	5.22241	0	Calcitonin Salmon
300	914665	Diagnosis	9_43411	5.23877	0	Cerebral embolism with cerebral infarction
924	1080988	Prescription	Ciprofloxacin	5.24553	0	Ciprofloxacin
915	1079468	Prescription	Pantoprazole Sodium	5.24625	0	Pantoprazole Sodium
811	1080585	Prescription	Lidocaine 1%/Epinephrine 1:100000	5.25304	0	Lidocaine 1%/Epinephrine 1:100000
133	995774	Diagnosis	10_Z4502	5.26452	0	Encounter for adjustment and management of automatic implantable cardiac defibrillator
665	1079606	Prescription	Potassium Phosphate	5.26737	0	Potassium Phosphate
891	1079705	Prescription	Artificial Tears Preserv. Free	5.2727	0	Artificial Tears Preserv. Free
1012	1080665	Prescription	GammaGARD Liquid	5.27596	0	GammaGARD Liquid
571	934822	Diagnosis	10_L89152	5.29151	0	Pressure ulcer of sacral region, stage 2
217	913338	Diagnosis	9_34982	5.29423	0	Toxic encephalopathy
81	913325	Diagnosis	9_34839	5.30058	0	Other encephalopathy
982	1079823	Prescription	Gastroview (Diatrizoate Meglumine & Sodium)	5.30287	0	Gastroview (Diatrizoate Meglumine & Sodium)
284	946107	Diagnosis	10_R29810	5.30422	0	Facial weakness
319	996280	Diagnosis	10_Z8674	5.30804	0	Personal history of sudden cardiac arrest
1168	1067897	Procedure	9_387	5.31616	0	Interruption of the vena cava
28	924671	Diagnosis	10_D469	5.32791	0	Myelodysplastic syndrome, unspecified
1093	1069152	Procedure	9_4131	5.32861	0	Biopsy of bone marrow
1066	1067973	Procedure	9_3995	5.33512	0	Hemodialysis
440	911443	Diagnosis	9_1970	5.3416	0	Secondary malignant neoplasm of lung
151	925648	Diagnosis	10_E43	5.34728	0	Unspecified severe protein-calorie malnutrition
343	946227	Diagnosis	10_R402362	5.35688	0	Coma scale, best motor response, obeys commands, at arrival to emergency department
1002	1079548	Prescription	Sodium Chloride 3% Inhalation Soln	5.37759	0	Sodium Chloride 3% Inhalation Soln
181	912354	Diagnosis	9_2763	5.38938	0	Alkalosis
531	915079	Diagnosis	9_51189	5.4003	0	Other specified forms of effusion, except tuberculous
646	1079438	Prescription	Magnesium Sulfate	5.40126	0	Magnesium Sulfate
1076	1069300	Procedure	9_4562	5.40946	0	Other partial resection of small intestine
458	931874	Diagnosis	10_I248	5.40953	0	Other forms of acute ischemic heart disease
382	933469	Diagnosis	10_J95811	5.41521	0	Postprocedural pneumothorax
956	1080168	Prescription	Sulfameth/Trimethoprim Suspension	5.42861	0	Sulfameth/Trimethoprim Suspension
584	912373	Diagnosis	9_27739	5.43317	0	Other amyloidosis
970	1079993	Prescription	Pentoxifylline	5.44904	0	Pentoxifylline
1185	1070254	Procedure	10_5A2204Z	5.45604	0	Restoration of Cardiac Rhythm, Single
111	987886	Diagnosis	9_V1253	5.45909	0	Personal history of sudden cardiac arrest
245	911462	Diagnosis	9_19889	5.46386	0	Secondary malignant neoplasm of other specified sites
633	1079463	Prescription	Bag	5.47977	0	Bag
239	917418	Diagnosis	9_70725	5.49096	0	Pressure ulcer, unstageable
725	1079472	Prescription	Rifaximin	5.4911	0	Rifaximin
700	1079728	Prescription	MetroNIDAZOLE	5.51345	0	MetroNIDAZOLE
438	913184	Diagnosis	9_3383	5.51796	0	Neoplasm related pain (acute) (chronic)
212	911238	Diagnosis	9_1628	5.52182	0	Malignant neoplasm of other parts of bronchus or lung
1117	1070039	Procedure	9_5491	5.53831	0	Percutaneous abdominal drainage
301	909884	Diagnosis	9_00845	5.56032	0	Intestinal infection due to Clostridium difficile
506	923677	Diagnosis	10_C787	5.56739	0	Secondary malignant neoplasm of liver and intrahepatic bile duct
1038	1079881	Prescription	NS Syringe (Intrapleural)	5.56768	0	NS Syringe (Intrapleural)
919	1080302	Prescription	LeVETiracetam Oral Solution	5.57108	0	LeVETiracetam Oral Solution
121	915080	Diagnosis	9_5119	5.57766	0	Unspecified pleural effusion
436	994981	Diagnosis	10_Y848	5.61036	0	Other medical procedures as the cause of abnormal reaction of the patient, or of later complication, without mention of misadventure at the time of the procedure
744	1080210	Prescription	Fentanyl	5.65674	0	Fentanyl
873	1079603	Prescription	Oxymetazoline	5.68629	0	Oxymetazoline
549	917415	Diagnosis	9_70722	5.7113	0	Pressure ulcer, stage II
20	932049	Diagnosis	10_I5021	5.71482	0	Acute systolic (congestive) heart failure
439	911436	Diagnosis	9_1961	5.72722	0	Secondary and unspecified malignant neoplasm of intrathoracic lymph nodes
1077	1067685	Procedure	9_3491	5.7375	0	Thoracentesis
908	1080181	Prescription	Xopenex Neb	5.75182	0	Xopenex Neb
150	934142	Diagnosis	10_K761	5.75188	0	Chronic passive congestion of liver
72	928476	Diagnosis	10_G92	5.76442	0	Toxic encephalopathy
373	945908	Diagnosis	10_R042	5.78285	0	Hemoptysis
1113	1072290	Procedure	9_9910	5.8342	0	Injection or infusion of thrombolytic agent
897	1079652	Prescription	Lidocaine Jelly 2% (Urojet)	5.86726	0	Lidocaine Jelly 2% (Urojet)
1062	1067913	Procedure	9_3897	5.87644	0	Central venous catheter placement with guidance
645	1079538	Prescription	Acetaminophen IV	5.91038	0	Acetaminophen IV
1116	1072142	Procedure	9_9605	5.9169	0	Other intubation of respiratory tract
112	926199	Diagnosis	10_E8352	5.91846	0	Hypercalcemia
543	911464	Diagnosis	9_1991	5.94542	0	Other malignant neoplasm without specification of site
408	923669	Diagnosis	10_C7802	5.95227	0	Secondary malignant neoplasm of left lung
257	926488	Diagnosis	10_E875	5.97327	0	Hyperkalemia
508	932165	Diagnosis	10_I6340	5.97755	0	Cerebral infarction due to embolism of unspecified cerebral artery
170	946396	Diagnosis	10_R739	6.01429	0	Hyperglycemia, unspecified
647	1079726	Prescription	Amiodarone	6.02589	0	Amiodarone
1035	1080007	Prescription	MetOLazone	6.04049	0	MetOLazone
552	917400	Diagnosis	9_70703	6.04418	0	Pressure ulcer, lower back
153	933993	Diagnosis	10_K567	6.04562	0	Ileus, unspecified
1007	1079597	Prescription	MethylPREDNISolone Sodium Succ	6.0602	0	MethylPREDNISolone Sodium Succ
387	911239	Diagnosis	9_1629	6.06412	0	Malignant neoplasm of bronchus and lung, unspecified
900	1079448	Prescription	Sodium Polystyrene Sulfonate	6.06557	0	Sodium Polystyrene Sulfonate
1018	1079693	Prescription	Aluminum Hydroxide Suspension	6.0819	0	Aluminum Hydroxide Suspension
429	996449	Diagnosis	10_Z9282	6.10088	0	Status post administration of tPA (rtPA) in a different facility within the last 24 hours prior to admission to current facility
52	989383	Diagnosis	9_V4987	6.10785	0	Physical restraints status
350	919243	Diagnosis	9_78959	6.11679	0	Other ascites
340	915730	Diagnosis	9_5780	6.17825	0	Hematemesis
1121	1069177	Procedure	9_4233	6.18682	0	Endoscopic excision or destruction of lesion or tissue of esophagus
260	925652	Diagnosis	10_E46	6.19437	0	Unspecified protein-calorie malnutrition
840	1081119	Prescription	Bottle	6.20591	0	Bottle
146	910635	Diagnosis	9_07044	6.22066	0	Chronic hepatitis C with hepatic coma
1100	1067622	Procedure	9_3322	6.22481	0	Fiber-optic bronchoscopy
165	911733	Diagnosis	9_20500	6.22757	0	Acute myeloid leukemia, without mention of having achieved remission
386	932247	Diagnosis	10_I680	6.23089	0	Cerebral amyloid angiopathy
351	910644	Diagnosis	9_07071	6.24082	0	Unspecified viral hepatitis C with hepatic coma
376	945906	Diagnosis	10_R040	6.24992	0	Epistaxis
287	917416	Diagnosis	9_70723	6.25212	0	Pressure ulcer, stage III
185	915004	Diagnosis	9_486	6.27422	0	Pneumonia, organism unspecified
176	914511	Diagnosis	9_41189	6.296	0	Other acute and subacute forms of ischemic heart disease, other
1132	1061425	Procedure	10_0W993ZZ	6.30556	0	Drainage of Right Pleural Cavity, Percutaneous Approach
488	911450	Diagnosis	9_1977	6.32096	0	Malignant neoplasm of liver, secondary
621	1079501	Prescription	Famotidine	6.32881	0	Famotidine
68	932956	Diagnosis	10_I82621	6.34284	0	Acute embolism and thrombosis of deep veins of right upper extremity
142	933437	Diagnosis	10_J90	6.34704	0	Pleural effusion, not elsewhere classified
140	946002	Diagnosis	10_R188	6.39539	0	Other ascites
96	933405	Diagnosis	10_J810	6.39954	0	Acute pulmonary edema
938	1079664	Prescription	Metolazone	6.40651	0	Metolazone
69	923679	Diagnosis	10_C7889	6.41209	0	Secondary malignant neoplasm of other digestive organs
208	917413	Diagnosis	9_70720	6.42033	0	Pressure ulcer, unspecified stage
1166	1067567	Procedure	9_311	6.42105	0	Temporary tracheostomy
341	913323	Diagnosis	9_34830	6.4258	0	Encephalopathy, unspecified
1122	1018770	Procedure	10_07DR3ZX	6.4432	0	Extraction of Iliac Bone Marrow, Percutaneous Approach, Diagnostic
545	919151	Diagnosis	9_78630	6.45606	0	Hemoptysis, unspecified
854	1079741	Prescription	Sodium Phosphate	6.46651	0	Sodium Phosphate
1083	1069501	Procedure	10_4A023N6	6.46928	0	Measurement of Cardiac Sampling and Pressure, Right Heart, Percutaneous Approach
1162	1067656	Procedure	9_3409	6.47027	0	Other incision of pleura
773	1080038	Prescription	Gammagard Liquid	6.47543	0	Gammagard Liquid
407	910414	Diagnosis	9_03849	6.47822	0	Other septicemia due to gram-negative organisms
515	924141	Diagnosis	10_C9200	6.48302	0	Acute myeloblastic leukemia, not having achieved remission
289	987750	Diagnosis	9_V0980	6.49017	0	Infection with microorganisms without mention of resistance to multiple drugs
1071	1061470	Procedure	10_0W9G3ZZ	6.50964	0	Drainage of Peritoneal Cavity, Percutaneous Approach
399	933740	Diagnosis	10_K264	6.53826	0	Chronic or unspecified duodenal ulcer with hemorrhage
736	1079856	Prescription	Olanzapine (Disintegrating Tablet)	6.54524	0	Olanzapine (Disintegrating Tablet)
163	915630	Diagnosis	9_56881	6.55132	0	Hemoperitoneum (nontraumatic)
1191	1073765	Procedure	10_B548ZZA	6.55257	0	Ultrasonography of Superior Vena Cava, Guidance
247	928408	Diagnosis	10_G8194	6.5539	0	Hemiplegia, unspecified affecting left nondominant side
201	934823	Diagnosis	10_L89153	6.56908	0	Pressure ulcer of sacral region, stage 3
825	1080407	Prescription	Amino Acids 4.25%-Dextrose 5%	6.57015	0	Amino Acids 4.25%-Dextrose 5%
670	1079455	Prescription	NS	6.58885	0	NS
101	934098	Diagnosis	10_K7031	6.59725	0	Alcoholic cirrhosis of liver with ascites
907	1080332	Prescription	Protamine Sulfate	6.61486	0	Protamine Sulfate
374	925931	Diagnosis	10_E806	6.61911	0	Other disorders of bilirubin metabolism
663	1079720	Prescription	Lidocaine Jelly 2% (Glydo)	6.63044	0	Lidocaine Jelly 2% (Glydo)
17	931856	Diagnosis	10_I21A1	6.63688	0	Myocardial infarction type 2
574	932774	Diagnosis	10_I743	6.64029	0	Embolism and thrombosis of arteries of the lower extremities
495	921919	Diagnosis	9_99702	6.64962	0	Iatrogenic cerebrovascular infarction or hemorrhage
990	1080307	Prescription	LevETIRAcetam Oral Solution	6.65301	0	LevETIRAcetam Oral Solution
139	914667	Diagnosis	9_43491	6.65326	0	Cerebral artery occlusion, unspecified with cerebral infarction
442	938477	Diagnosis	10_M6282	6.66112	0	Rhabdomyolysis
1000	1079595	Prescription	Docusate Sodium (Liquid)	6.69286	0	Docusate Sodium (Liquid)
243	913120	Diagnosis	9_3332	6.71022	0	Myoclonus
538	910928	Diagnosis	9_1122	6.7165	0	Candidiasis of other urogenital sites
979	1080706	Prescription	Clevidipine	6.72146	0	Clevidipine
766	1080068	Prescription	Fat Emulsion 20%	6.76172	0	Fat Emulsion 20%
557	915091	Diagnosis	9_514	6.76372	0	Pulmonary congestion and hypostasis
179	914602	Diagnosis	9_4271	6.76887	0	Paroxysmal ventricular tachycardia
539	915732	Diagnosis	9_5789	6.77169	0	Hemorrhage of gastrointestinal tract, unspecified
1160	1072338	Procedure	9_9962	6.79068	0	Other electric countershock of heart
855	1081021	Prescription	Posaconazole Delayed Release Tablet	6.7962	0	Posaconazole Delayed Release Tablet
285	932204	Diagnosis	10_I639	6.8354	0	Cerebral infarction, unspecified
472	933448	Diagnosis	10_J939	6.85836	0	Pneumothorax, unspecified
832	1080145	Prescription	Trace Elements	6.89116	0	Trace Elements
36	946256	Diagnosis	10_R414	6.90151	0	Neurologic neglect syndrome
129	933255	Diagnosis	10_J189	6.92597	0	Pneumonia, unspecified organism
326	932742	Diagnosis	10_I7101	6.92841	0	Dissection of thoracic aorta
283	910402	Diagnosis	9_0380	6.93511	0	Streptococcal septicemia
1039	1080621	Prescription	Dornase alfa	6.96272	0	Dornase alfa
227	934085	Diagnosis	10_K661	7.02191	0	Hemoperitoneum
1161	1069212	Procedure	9_4319	7.02425	0	Other gastrostomy
1094	1067653	Procedure	9_3404	7.04663	0	Insertion of intercostal catheter for drainage
323	914491	Diagnosis	9_41041	7.0702	0	Acute myocardial infarction of other inferior wall, initial episode of care
742	1079496	Prescription	Lansoprazole Oral Disintegrating Tab	7.07102	0	Lansoprazole Oral Disintegrating Tab
914	1079465	Prescription	Albumin 5% (25g / 500mL)	7.07158	0	Albumin 5% (25g / 500mL)
1025	1080095	Prescription	Pamidronate	7.09271	0	Pamidronate
63	923666	Diagnosis	10_C779	7.09673	0	Secondary and unspecified malignant neoplasm of lymph node, unspecified
946	1080396	Prescription	Posaconazole Suspension	7.10205	0	Posaconazole Suspension
1157	1069503	Procedure	10_4A023N8	7.11198	0	Measurement of Cardiac Sampling and Pressure, Bilateral, Percutaneous Approach
640	1079476	Prescription	SW	7.1139	0	SW
986	1080155	Prescription	Esomeprazole sodium	7.11528	0	Esomeprazole sodium
691	1079467	Prescription	Vial	7.11712	0	Vial
1064	1067910	Procedure	9_3893	7.12352	0	Venous catheterization, not elsewhere classified
769	1080144	Prescription	Amino Acids 5%-Dextrose 15%	7.1298	0	Amino Acids 5%-Dextrose 15%
830	1079803	Prescription	Levalbuterol Neb	7.13232	0	Levalbuterol Neb
1169	1067770	Procedure	9_370	7.15164	0	Pericardiocentesis
739	1079469	Prescription	Aztreonam	7.16065	0	Aztreonam
600	921880	Diagnosis	9_99661	7.17304	0	Infection and inflammatory reaction due to cardiac device, implant, and graft
1008	1087482	Prescription	Sodium Bicarbonate 4.2%	7.21829	0	Sodium Bicarbonate 4.2%
708	1079484	Prescription	Dextrose 5%	7.23176	0	Dextrose 5%
221	928483	Diagnosis	10_G9349	7.24694	0	Other encephalopathy
722	1079479	Prescription	Daptomycin	7.25342	0	Daptomycin
652	1079451	Prescription	D5W	7.32672	0	D5W
178	919242	Diagnosis	9_78951	7.36906	0	Malignant ascites
993	1080120	Prescription	Pantoprazole (Granules for DR Suspension)	7.37951	0	Pantoprazole (Granules for DR Suspension)
398	928482	Diagnosis	10_G9341	7.411	0	Metabolic encephalopathy
763	1080205	Prescription	Ganciclovir	7.41195	0	Ganciclovir
279	928405	Diagnosis	10_G8191	7.41875	0	Hemiplegia, unspecified affecting right dominant side
686	1079611	Prescription	0.9% Sodium Chloride (Mini Bag Plus)	7.43489	0	0.9% Sodium Chloride (Mini Bag Plus)
1073	1001607	Procedure	10_02HV33Z	7.48844	0	Insertion of Infusion Device into Superior Vena Cava, Percutaneous Approach
497	932026	Diagnosis	10_I472	7.49045	0	Ventricular tachycardia
353	934277	Diagnosis	10_K922	7.49065	0	Gastrointestinal hemorrhage, unspecified
523	914870	Diagnosis	9_45821	7.54438	0	Hypotension of hemodialysis
1108	1061469	Procedure	10_0W9G3ZX	7.54557	0	Drainage of Peritoneal Cavity, Percutaneous Approach, Diagnostic
1207	1079374	Ward	Trauma SICU (TSICU)	7.55437	0	Trauma SICU (TSICU)
330	933492	Diagnosis	10_J9621	7.55495	0	Acute and chronic respiratory failure with hypoxia
49	934067	Diagnosis	10_K6389	7.55772	0	Other specified diseases of intestine
577	934275	Diagnosis	10_K920	7.64285	0	Hematemesis
452	926532	Diagnosis	10_E8809	7.66111	0	Other disorders of plasma-protein metabolism, not elsewhere classified
846	1079882	Prescription	Alteplase	7.66369	0	Alteplase
1010	1087132	Prescription	Sodium Chloride 0.45% Flush	7.67209	0	Sodium Chloride 0.45% Flush
905	1079755	Prescription	Vancomycin Oral Liquid	7.6864	0	Vancomycin Oral Liquid
533	915075	Diagnosis	9_5109	7.68652	0	Empyema without mention of fistula
50	915121	Diagnosis	9_5184	7.71069	0	Acute edema of lung, unspecified
357	946001	Diagnosis	10_R180	7.71585	0	Malignant ascites
108	934118	Diagnosis	10_K7290	7.72484	0	Hepatic failure, unspecified without coma
1129	1070019	Procedure	9_5419	7.74141	0	Other laparotomy
546	924862	Diagnosis	10_D735	7.76528	0	Infarction of spleen
985	1079542	Prescription	NiCARdipine IV	7.7755	0	NiCARdipine IV
534	924820	Diagnosis	10_D688	7.78078	0	Other specified coagulation defects
1180	1071648	Procedure	9_8864	7.79877	0	Phlebography of the portal venous system using contrast material
159	919391	Diagnosis	9_7994	7.82456	0	Cachexia
556	919146	Diagnosis	9_78606	7.827	0	Tachypnea
635	1079974	Prescription	Albumin 5% (12.5g / 250mL)	7.83039	0	Albumin 5% (12.5g / 250mL)
992	1079541	Prescription	0.83% Sodium Chloride	7.85576	0	0.83% Sodium Chloride
45	912184	Diagnosis	9_2512	7.87086	0	Hypoglycemia, unspecified
862	1080959	Prescription	NiMODipine	7.88099	0	NiMODipine
1096	1072190	Procedure	9_966	7.91766	0	Enteral infusion of concentrated nutritional substances
569	932167	Diagnosis	10_I63412	7.93265	0	Cerebral infarction due to embolism of left middle cerebral artery
706	1080358	Prescription	AcetaZOLamide Sodium	7.95604	0	AcetaZOLamide Sodium
573	922754	Diagnosis	10_B3789	7.96273	0	Other sites of candidiasis
1190	1014553	Procedure	10_05HM33Z	7.9689	0	Insertion of Infusion Device into Right Internal Jugular Vein, Percutaneous Approach
616	1079418	Prescription	Iso-Osmotic Dextrose	7.9966	0	Iso-Osmotic Dextrose
496	931960	Diagnosis	10_I330	8.04956	0	Acute and subacute infective endocarditis
311	915122	Diagnosis	9_51851	8.0585	0	Acute respiratory failure following trauma and surgery
836	1079865	Prescription	Syringe (Sterile Water)	8.087	0	Syringe (Sterile Water)
73	926469	Diagnosis	10_E873	8.10014	0	Alkalosis
1148	1067815	Procedure	9_3778	8.11857	0	Insertion of temporary transvenous pacemaker system
983	1079817	Prescription	Linezolid	8.13556	0	Linezolid
572	931051	Diagnosis	10_H5702	8.14983	0	Anisocoria
525	911445	Diagnosis	9_1972	8.15686	0	Secondary malignant neoplasm of pleura
149	931956	Diagnosis	10_I314	8.19031	0	Cardiac tamponade
619	1079557	Prescription	Haloperidol	8.21109	0	Haloperidol
1147	1067623	Procedure	9_3323	8.24251	0	Other bronchoscopy
729	1079614	Prescription	Dexmedetomidine	8.24345	0	Dexmedetomidine
1123	1066211	Procedure	9_2101	8.31113	0	Control of epistaxis by anterior nasal packing
1120	1067917	Procedure	9_391	8.31637	0	Intra-abdominal venous shunt
422	915678	Diagnosis	9_5730	8.33362	0	Chronic passive congestion of liver
529	922253	Diagnosis	10_A4189	8.33435	0	Other specified sepsis
388	915089	Diagnosis	9_5130	8.3526	0	Abscess of lung
710	1079581	Prescription	CefTAZidime	8.40163	0	CefTAZidime
532	911441	Diagnosis	9_1968	8.43427	0	Secondary and unspecified malignant neoplasm of lymph nodes of multiple sites
617	1079536	Prescription	Iso-Osmotic Sodium Chloride	8.44044	0	Iso-Osmotic Sodium Chloride
491	941825	Diagnosis	10_N280	8.45203	0	Ischemia and infarction of kidney
959	1079925	Prescription	Morphine Sulfate (Oral Solution) 2 mg/mL	8.46922	0	Morphine Sulfate (Oral Solution) 2 mg/mL
1144	1022959	Procedure	10_0B113F4	8.47366	0	Bypass Trachea to Cutaneous with Tracheostomy Device, Percutaneous Approach
329	932109	Diagnosis	10_I6201	8.49586	0	Nontraumatic acute subdural hemorrhage
575	931850	Diagnosis	10_I2119	8.50022	0	ST elevation (STEMI) myocardial infarction involving other coronary artery of inferior wall
562	915574	Diagnosis	9_5579	8.50462	0	Unspecified vascular insufficiency of intestine
681	1080464	Prescription	Acetylcysteine (IV)	8.56643	0	Acetylcysteine (IV)
67	915674	Diagnosis	9_5722	8.57422	0	Hepatic encephalopathy
1059	1080436	Prescription	Heparin Flush CVL (100 units/ml)	8.60129	0	Heparin Flush CVL (100 units/ml)
1006	1080071	Prescription	Ceftaroline	8.61009	0	Ceftaroline
731	1080571	Prescription	D5W (EXCEL BAG)	8.6157	0	D5W (EXCEL BAG)
807	1079738	Prescription	Phenytoin Sodium	8.6162	0	Phenytoin Sodium
116	932166	Diagnosis	10_I63411	8.65626	0	Cerebral infarction due to embolism of right middle cerebral artery
1213	1079381	Ward	Surgical Intensive Care Unit (SICU)	8.67508	0	Surgical Intensive Care Unit (SICU)
461	915078	Diagnosis	9_51181	8.68569	0	Malignant pleural effusion
252	910979	Diagnosis	9_1179	8.70436	0	Other and unspecified mycoses
220	912540	Diagnosis	9_28984	8.73839	0	Heparin-induced thrombocytopenia (HIT)
1088	1067652	Procedure	9_3403	8.74867	0	Reopening of recent thoracotomy site
156	946371	Diagnosis	10_R64	8.78511	0	Cachexia
161	919202	Diagnosis	9_7885	8.86158	0	Oliguria and anuria
132	931853	Diagnosis	10_I213	8.92265	0	ST elevation (STEMI) myocardial infarction of unspecified site
593	912351	Diagnosis	9_2760	8.94867	0	Hyperosmolality and/or hypernatremia
1138	1061432	Procedure	10_0W9B30Z	9.05332	0	Drainage of Left Pleural Cavity with Drainage Device, Percutaneous Approach
969	1080523	Prescription	Decitabine	9.05458	0	Decitabine
1181	1072224	Procedure	9_9744	9.05623	0	Nonoperative removal of heart assist system
359	933438	Diagnosis	10_J910	9.10665	0	Malignant pleural effusion
566	914978	Diagnosis	9_4821	9.12577	0	Pneumonia due to Pseudomonas
409	933406	Diagnosis	10_J811	9.13786	0	Chronic pulmonary edema
392	914647	Diagnosis	9_4321	9.1891	0	Subdural hemorrhage
10	913227	Diagnosis	9_34290	9.24222	0	Hemiplegia, unspecified, affecting unspecified side
1048	1081198	Prescription	Ascorbic Acid (Liquid)	9.2427	0	Ascorbic Acid (Liquid)
1072	1068561	Procedure	10_3E0G76Z	9.25205	0	Introduction of Nutritional Substance into Upper GI, Via Natural or Artificial Opening
718	1079459	Prescription	Midodrine	9.30536	0	Midodrine
1208	1079387	Ward	Coronary Care Unit (CCU)	9.33995	0	Coronary Care Unit (CCU)
124	914482	Diagnosis	9_41011	9.34223	0	Acute myocardial infarction of other anterior wall, initial episode of care
759	1080059	Prescription	Imipenem-Cilastatin	9.35775	0	Imipenem-Cilastatin
987	1079737	Prescription	Nimodipine	9.39771	0	Nimodipine
1176	998654	Procedure	9_0139	9.40911	0	Other incision of brain
815	1079520	Prescription	Morphine Sulfate (Oral Soln.)	9.41141	0	Morphine Sulfate (Oral Soln.)
503	932777	Diagnosis	10_I748	9.49874	0	Embolism and thrombosis of other arteries
336	933493	Diagnosis	10_J9622	9.52035	0	Acute and chronic respiratory failure with hypercapnia
1037	1087131	Prescription	Syringe (Neonatal) *D10W*	9.54074	0	Syringe (Neonatal) *D10W*
728	1080180	Prescription	Cosyntropin	9.54967	0	Cosyntropin
332	910412	Diagnosis	9_03843	9.57174	0	Septicemia due to pseudomonas
563	985729	Diagnosis	10_T8119XA	9.60861	0	Other postprocedural shock, initial encounter
460	914985	Diagnosis	9_48241	9.63335	0	Methicillin susceptible pneumonia due to Staphylococcus aureus
618	1079431	Prescription	0.9% Sodium Chloride	9.63924	0	0.9% Sodium Chloride
936	1079827	Prescription	OLANZapine (Disintegrating Tablet)	9.76864	0	OLANZapine (Disintegrating Tablet)
1101	1070031	Procedure	9_5462	9.80913	0	Delayed closure of granulating abdominal wound
586	933439	Diagnosis	10_J918	9.8353	0	Pleural effusion in other conditions classified elsewhere
127	910406	Diagnosis	9_03819	9.91438	0	Other staphylococcal septicemia
913	1080337	Prescription	Calcium Gluconate sliding scale (Critical Care-Ionized calcium)	9.99287	0	Calcium Gluconate sliding scale (Critical Care-Ionized calcium)
1054	1080919	Prescription	Multiple Vitamins Liq.	9.99313	0	Multiple Vitamins Liq.
638	1079406	Prescription	Morphine Sulfate	10.0268	0	Morphine Sulfate
401	933451	Diagnosis	10_J942	10.0344	0	Hemothorax
272	928481	Diagnosis	10_G9340	10.0396	0	Encephalopathy, unspecified
795	1080163	Prescription	MethylPREDNISolone Na Suc	10.0502	0	MethylPREDNISolone Na Suc
954	1079643	Prescription	Voriconazole	10.0677	0	Voriconazole
131	925552	Diagnosis	10_E162	10.0698	0	Hypoglycemia, unspecified
890	1079588	Prescription	Phenylephrine	10.164	0	Phenylephrine
465	995476	Diagnosis	10_Z1621	10.1672	0	Resistance to vancomycin
630	1079429	Prescription	Piperacillin-Tazobactam	10.1833	0	Piperacillin-Tazobactam
196	934820	Diagnosis	10_L89150	10.2209	0	Pressure ulcer of sacral region, unstageable
66	933236	Diagnosis	10_J151	10.2362	0	Pneumonia due to Pseudomonas
926	1079483	Prescription	Piperacillin-Tazobactam Na	10.2459	0	Piperacillin-Tazobactam Na
1084	1072288	Procedure	9_9907	10.2572	0	Transfusion of other serum
1187	1061423	Procedure	10_0W9930Z	10.2597	0	Drainage of Right Pleural Cavity with Drainage Device, Percutaneous Approach
882	1079513	Prescription	Heparin Flush (5000 Units/mL)	10.2882	0	Heparin Flush (5000 Units/mL)
90	926437	Diagnosis	10_E870	10.3169	0	Hyperosmolality and hypernatremia
937	1080699	Prescription	NS (Syringe)	10.3245	0	NS (Syringe)
64	989202	Diagnosis	9_V4588	10.3735	0	Status post administration of tPA (rtPA) in a different facility within the last 24 hours prior to admission to current facility
275	914986	Diagnosis	9_48242	10.3995	0	Methicillin resistant pneumonia due to Staphylococcus aureus
984	1079945	Prescription	Chlorothiazide	10.3995	0	Chlorothiazide
1205	1079388	Ward	Medical/Surgical Intensive Care Unit (MICU/SICU)	10.4166	0	Medical/Surgical Intensive Care Unit (MICU/SICU)
786	1079734	Prescription	Valproate Sodium	10.4222	0	Valproate Sodium
358	989211	Diagnosis	9_V4611	10.4234	0	Dependence on respirator, status
233	914874	Diagnosis	9_4590	10.4279	0	Hemorrhage, unspecified
1106	996581	Procedure	9_0014	10.4729	0	Injection or infusion of oxazolidinone class of antibiotics
666	1079559	Prescription	Sterile Water	10.5908	0	Sterile Water
30	914856	Diagnosis	9_45620	10.593	0	Esophageal varices in diseases classified elsewhere, with bleeding
561	939080	Diagnosis	10_M726	10.6105	0	Necrotizing fasciitis
808	1080299	Prescription	Potassium Chl 40 mEq / 1000 mL D5W	10.6302	0	Potassium Chl 40 mEq / 1000 mL D5W
290	910404	Diagnosis	9_03811	10.6615	0	Methicillin susceptible Staphylococcus aureus septicemia
492	914990	Diagnosis	9_48283	10.664	0	Pneumonia due to other gram-negative bacteria
7	921075	Diagnosis	9_9331	10.7456	0	Foreign body in larynx
1047	1080646	Prescription	Epinephrine	10.782	0	Epinephrine
449	926671	Diagnosis	9_E912	10.7942	0	Inhalation and ingestion of other object causing obstruction of respiratory tract or suffocation
1202	1079393	Ward	Neuro Surgical Intensive Care Unit (Neuro SICU)	10.8033	0	Neuro Surgical Intensive Care Unit (Neuro SICU)
578	934099	Diagnosis	10_K7040	10.8064	0	Alcoholic hepatic failure without coma
378	911735	Diagnosis	9_20502	10.8307	0	Acute myeloid leukemia, in relapse
735	1087122	Prescription	NEO*IV*Cefotaxime	10.8672	0	NEO*IV*Cefotaxime
957	1080057	Prescription	Alteplase 1mg/1mL ( Clearance ie. Temp TLCL )	10.8943	0	Alteplase 1mg/1mL ( Clearance ie. Temp TLCL )
881	1079805	Prescription	Insulin (Regular) for Hyperkalemia	10.9093	0	Insulin (Regular) for Hyperkalemia
19	996114	Diagnosis	10_Z781	10.91	0	Physical restraint status
14	926459	Diagnosis	10_E872	10.9573	0	Acidosis
965	1079457	Prescription	AMP	10.9796	0	AMP
2	914562	Diagnosis	9_4233	11.0656	0	Cardiac tamponade
860	1079533	Prescription	Sodium Chloride 0.9% (Mini Bag Plus)	11.0798	0	Sodium Chloride 0.9% (Mini Bag Plus)
721	1079458	Prescription	Octreotide Acetate	11.1592	0	Octreotide Acetate
192	931848	Diagnosis	10_I2109	11.1689	0	ST elevation (STEMI) myocardial infarction involving other coronary artery of anterior wall
182	927990	Diagnosis	10_G253	11.2246	0	Myoclonus
261	912353	Diagnosis	9_2762	11.3362	0	Acidosis
29	947163	Diagnosis	10_S020XXA	11.3481	0	Fracture of vault of skull, initial encounter for closed fracture
455	977583	Diagnosis	10_T17990A	11.3739	0	Other foreign object in respiratory tract, part unspecified in causing asphyxiation, initial encounter
418	986191	Diagnosis	10_T826XXA	11.3822	0	Infection and inflammatory reaction due to cardiac valve prosthesis, initial encounter
1015	1080793	Prescription	Atropine Sulfate Ophth 1%	11.3968	0	Atropine Sulfate Ophth 1%
1127	1072286	Procedure	9_9905	11.4237	0	Transfusion of platelets
202	933239	Diagnosis	10_J15212	11.4275	0	Pneumonia due to Methicillin resistant Staphylococcus aureus
1098	1067624	Procedure	9_3324	11.4617	0	Closed [endoscopic] biopsy of bronchus
51	913327	Diagnosis	9_3485	11.5282	0	Cerebral edema
911	1079452	Prescription	Sodium Bicarbonate	11.5365	0	Sodium Bicarbonate
730	1079487	Prescription	Meropenem	11.5417	0	Meropenem
431	914663	Diagnosis	9_43401	11.5735	0	Cerebral thrombosis with cerebral infarction
688	1079475	Prescription	Phytonadione	11.584	0	Phytonadione
1080	1071736	Procedure	9_8964	11.5917	0	Pulmonary artery wedge monitoring
817	1081598	Prescription	Romiplostim	11.5978	0	Romiplostim
443	932106	Diagnosis	10_I618	11.6189	0	Other nontraumatic intracerebral hemorrhage
499	922242	Diagnosis	10_A4102	11.6585	0	Sepsis due to Methicillin resistant Staphylococcus aureus
249	922241	Diagnosis	10_A4101	11.6625	0	Sepsis due to Methicillin susceptible Staphylococcus aureus
928	1079587	Prescription	Ipratropium Bromide MDI	11.6772	0	Ipratropium Bromide MDI
580	934095	Diagnosis	10_K7011	11.6868	0	Alcoholic hepatitis with ascites
620	1079430	Prescription	Vancomycin	11.6918	0	Vancomycin
471	910415	Diagnosis	9_0388	11.7268	0	Other specified septicemias
1040	1087087	Prescription	Starter PN D5	11.8818	0	Starter PN D5
342	915066	Diagnosis	9_5070	11.9169	0	Pneumonitis due to inhalation of food or vomitus
981	1079938	Prescription	Milrinone	11.9194	0	Milrinone
828	1080204	Prescription	Posaconazole	12.0037	0	Posaconazole
137	928485	Diagnosis	10_G936	12.0346	0	Cerebral edema
634	1079545	Prescription	Calcium Gluconate	12.0427	0	Calcium Gluconate
232	924821	Diagnosis	10_D689	12.0479	0	Coagulation defect, unspecified
1085	1069246	Procedure	9_4444	12.0487	0	Transcatheter embolization for gastric or duodenal bleeding
568	921941	Diagnosis	9_99809	12.0487	0	Postoperative shock, other
1126	1023328	Procedure	10_0B9B8ZX	12.0553	0	Drainage of Left Lower Lobe Bronchus, Via Natural or Artificial Opening Endoscopic, Diagnostic
1067	1067912	Procedure	9_3895	12.1449	0	Venous catheterization for renal dialysis
78	915621	Diagnosis	9_56729	12.1638	0	Other suppurative peritonitis
995	1080141	Prescription	Multivitamins W/minerals Liquid	12.1986	0	Multivitamins W/minerals Liquid
464	922252	Diagnosis	10_A4181	12.2119	0	Sepsis due to Enterococcus
486	933244	Diagnosis	10_J156	12.2202	0	Pneumonia due to other Gram-negative bacteria
581	933061	Diagnosis	10_I8511	12.2754	0	Secondary esophageal varices with bleeding
9	944717	Diagnosis	10_P0702	12.3111	0	Extremely low birth weight newborn, 500-749 grams
253	933148	Diagnosis	10_I97618	12.3138	0	Postprocedural hemorrhage of a circulatory system organ or structure following other circulatory system procedure
259	933502	Diagnosis	10_J988	12.3138	0	Other specified respiratory disorders
55	934116	Diagnosis	10_K7210	12.3138	0	Chronic hepatic failure without coma
582	932100	Diagnosis	10_I611	12.3873	0	Nontraumatic intracerebral hemorrhage in hemisphere, cortical
97	924813	Diagnosis	10_D684	12.4052	0	Acquired coagulation factor deficiency
448	910405	Diagnosis	9_03812	12.4462	0	Methicillin resistant Staphylococcus aureus septicemia
518	932099	Diagnosis	10_I610	12.4549	0	Nontraumatic intracerebral hemorrhage in hemisphere, subcortical
209	932103	Diagnosis	10_I614	12.4678	0	Nontraumatic intracerebral hemorrhage in cerebellum
845	1079669	Prescription	Hydrocortisone Na Succ.	12.4871	0	Hydrocortisone Na Succ.
276	928475	Diagnosis	10_G919	12.5049	0	Hydrocephalus, unspecified
802	1080019	Prescription	Adenosine	12.5529	0	Adenosine
719	1079437	Prescription	Albumin 25% (12.5g / 50mL)	12.556	0	Albumin 25% (12.5g / 50mL)
1141	1024064	Procedure	10_0BJ08ZZ	12.6062	0	Inspection of Tracheobronchial Tree, Via Natural or Artificial Opening Endoscopic
75	933393	Diagnosis	10_J690	12.6253	0	Pneumonitis due to inhalation of food and vomit
831	1079883	Prescription	Argatroban	12.7127	0	Argatroban
463	932874	Diagnosis	10_I82413	12.7285	0	Acute embolism and thrombosis of femoral vein, bilateral
1042	1080813	Prescription	MethylPREDNISolone Sod Succ	12.7519	0	MethylPREDNISolone Sod Succ
416	932107	Diagnosis	10_I619	12.7524	0	Nontraumatic intracerebral hemorrhage, unspecified
1026	1081365	Prescription	Click Change <--- to Choose a Base Solution	12.7833	0	Click Change <--- to Choose a Base Solution
314	915620	Diagnosis	9_56723	12.7896	0	Spontaneous bacterial peritonitis
11	910931	Diagnosis	9_1125	12.875	0	Disseminated candidiasis
199	913107	Diagnosis	9_3314	12.9303	0	Obstructive hydrocephalus
642	1079490	Prescription	Propofol	12.9758	0	Propofol
48	912487	Diagnosis	9_2867	13.021	0	Acquired coagulation factor deficiency
671	1079551	Prescription	CefePIME	13.0384	0	CefePIME
164	919056	Diagnosis	9_78065	13.0642	0	Hypothermia not associated with low environmental temperature
224	912488	Diagnosis	9_2869	13.1114	0	Other and unspecified coagulation defects
1134	1070017	Procedure	9_5411	13.1165	0	Exploratory laparotomy
271	918848	Diagnosis	9_76502	13.1241	0	Extreme immaturity, 500-749 grams
858	1080090	Prescription	Lactulose Enema	13.1588	0	Lactulose Enema
1115	1062015	Procedure	10_0WJG0ZZ	13.1892	0	Inspection of Peritoneal Cavity, Open Approach
213	925571	Diagnosis	10_E232	13.2037	0	Diabetes insipidus
1217	1079386	Ward	Medical Intensive Care Unit (MICU)	13.2453	0	Medical Intensive Care Unit (MICU)
929	1079740	Prescription	Fosphenytoin	13.2519	0	Fosphenytoin
489	910408	Diagnosis	9_0383	13.3555	0	Septicemia due to anaerobes
626	1079723	Prescription	PHENYLEPHrine	13.3649	0	PHENYLEPHrine
446	921079	Diagnosis	9_9349	13.4151	0	Foreign body in respiratory tree, unspecified
898	1080017	Prescription	Albumin 5%	13.4194	0	Albumin 5%
1099	1023373	Procedure	10_0B9F8ZX	13.4232	0	Drainage of Right Lower Lung Lobe, Via Natural or Artificial Opening Endoscopic, Diagnostic
1097	1067562	Procedure	10_30283B1	13.5094	0	Transfusion of Nonautologous 4-Factor Prothrombin Complex Concentrate into Vein, Percutaneous Approach
94	934079	Diagnosis	10_K652	13.5664	0	Spontaneous bacterial peritonitis
893	1079967	Prescription	5% Dextrose (EXCEL BAG)	13.603	0	5% Dextrose (EXCEL BAG)
625	1079493	Prescription	5% Dextrose	13.6053	0	5% Dextrose
251	928470	Diagnosis	10_G911	13.615	0	Obstructive hydrocephalus
559	923696	Diagnosis	10_C7970	13.6635	0	Secondary malignant neoplasm of unspecified adrenal gland
516	915128	Diagnosis	9_51882	13.7462	0	Other pulmonary insufficiency, not elsewhere classified
602	910973	Diagnosis	9_1173	13.7933	0	Aspergillosis
576	934083	Diagnosis	10_K659	13.7972	0	Peritonitis, unspecified
592	914989	Diagnosis	9_48282	13.8456	0	Pneumonia due to escherichia coli [E. coli]
61	928381	Diagnosis	10_G7281	13.8456	0	Critical illness myopathy
527	914977	Diagnosis	9_4820	13.8595	0	Pneumonia due to Klebsiella pneumoniae
383	977535	Diagnosis	10_T17590A	13.8595	0	Other foreign object in bronchus causing asphyxiation, initial encounter
281	928072	Diagnosis	10_G40901	14.0003	0	Epilepsy, unspecified, not intractable, with status epilepticus
493	933235	Diagnosis	10_J150	14.0396	0	Pneumonia due to Klebsiella pneumoniae
1024	1079518	Prescription	Thrombin	14.0991	0	Thrombin
321	933238	Diagnosis	10_J15211	14.1835	0	Pneumonia due to Methicillin susceptible Staphylococcus aureus
274	946349	Diagnosis	10_R58	14.2929	0	Hemorrhage, not elsewhere classified
295	932060	Diagnosis	10_I50810	14.3263	0	Right heart failure, unspecified
746	1079470	Prescription	Azithromycin	14.3752	0	Azithromycin
966	1080701	Prescription	Syringe (SW)	14.4843	0	Syringe (SW)
391	914645	Diagnosis	9_431	14.607	0	Intracerebral hemorrhage
530	915123	Diagnosis	9_51852	14.6191	0	Other pulmonary insufficiency, not elsewhere classified, following trauma and surgery
1043	1080526	Prescription	Mitoxantrone	14.6683	0	Mitoxantrone
459	915130	Diagnosis	9_51884	14.7496	0	Acute and chronic respiratory failure
120	913262	Diagnosis	9_3453	14.8179	0	Grand mal status
262	913218	Diagnosis	9_34200	14.9125	0	Flaccid hemiplegia and hemiparesis affecting unspecified side
1109	1067953	Procedure	9_3974	14.9513	0	Endovascular removal of obstruction from head and neck vessel(s)
8	946346	Diagnosis	10_R571	14.9623	0	Hypovolemic shock
1170	1070018	Procedure	9_5412	14.9797	0	Reopening of recent laparotomy site
1188	1069722	Procedure	10_4A1239Z	14.9801	0	Monitoring of Cardiac Output, Percutaneous Approach
672	1079662	Prescription	Heparin Flush (1000 units/mL)	14.9833	0	Heparin Flush (1000 units/mL)
334	934061	Diagnosis	10_K631	14.9856	0	Perforation of intestine (nontraumatic)
71	933486	Diagnosis	10_J9601	14.9976	0	Acute respiratory failure with hypoxia
1055	1080224	Prescription	Flumazenil	15.0027	0	Flumazenil
684	1079659	Prescription	Neomycin-Polymyxin-Bacitracin	15.107	0	Neomycin-Polymyxin-Bacitracin
15	922254	Diagnosis	10_A419	15.1395	0	Sepsis, unspecified organism
297	924872	Diagnosis	10_D7582	15.2242	0	Heparin induced thrombocytopenia (HIT)
524	915572	Diagnosis	9_5570	15.2612	0	Acute vascular insufficiency of intestine
779	1081313	Prescription	D5 1/4NS	15.3187	0	D5 1/4NS
932	1079488	Prescription	Desmopressin Acetate	15.3909	0	Desmopressin Acetate
1131	1023255	Procedure	10_0B958ZX	15.4135	0	Drainage of Right Middle Lobe Bronchus, Via Natural or Artificial Opening Endoscopic, Diagnostic
655	1079964	Prescription	Lidocaine	15.5528	0	Lidocaine
770	1080124	Prescription	Esmolol	15.666	0	Esmolol
1155	1001531	Procedure	10_02HP32Z	15.678	0	Insertion of Monitoring Device into Pulmonary Trunk, Percutaneous Approach
579	922417	Diagnosis	10_B377	15.6989	0	Candidal sepsis
843	1080275	Prescription	Tigecycline	15.7982	0	Tigecycline
198	914644	Diagnosis	9_430	15.8744	0	Subarachnoid hemorrhage
352	915628	Diagnosis	9_5679	15.9279	0	Unspecified peritonitis
354	921923	Diagnosis	9_99731	15.962	0	Ventilator associated pneumonia
434	930932	Diagnosis	10_J9819	16.0334	0	Other pulmonary collapse
1125	996991	Procedure	10_009630Z	16.0781	0	Drainage of Cerebral Ventricle with Drainage Device, Percutaneous Approach
1090	1023285	Procedure	10_0B978ZX	16.0881	0	Drainage of Left Main Bronchus, Via Natural or Artificial Opening Endoscopic, Diagnostic
355	915677	Diagnosis	9_5728	16.0915	0	Other sequelae of chronic liver disease
741	1082241	Prescription	Albumin 5	16.1553	0	Albumin 5
629	1079466	Prescription	Chlorhexidine Gluconate 0.12% Oral Rinse	16.1833	0	Chlorhexidine Gluconate 0.12% Oral Rinse
1041	1081067	Prescription	Colistin	16.1999	0	Colistin
1156	1014559	Procedure	10_05HN33Z	16.208	0	Insertion of Infusion Device into Left Internal Jugular Vein, Percutaneous Approach
107	914506	Diagnosis	9_41091	16.2553	0	Acute myocardial infarction of unspecified site, initial episode of care
1105	1000637	Procedure	9_0239	16.3112	0	Ventricular shunt to extracranial site NEC
385	933495	Diagnosis	10_J9691	16.3797	0	Respiratory failure, unspecified with hypoxia
1177	1069759	Procedure	10_4A133B3	16.4185	0	Monitoring of Arterial Pressure, Pulmonary, Percutaneous Approach
135	933496	Diagnosis	10_J9692	16.4352	0	Respiratory failure, unspecified with hypercapnia
433	921502	Diagnosis	9_9584	16.5054	0	Traumatic shock
501	932789	Diagnosis	10_I76	16.525	0	Septic arterial embolism
554	926539	Diagnosis	10_E883	16.5704	0	Tumor lysis syndrome
123	928173	Diagnosis	10_G460	16.63	0	Middle cerebral artery syndrome
268	933977	Diagnosis	10_K559	16.642	0	Vascular disorder of intestine, unspecified
1110	1023225	Procedure	10_0B938ZX	16.7143	0	Drainage of Right Main Bronchus, Via Natural or Artificial Opening Endoscopic, Diagnostic
835	1081428	Prescription	Alteplase 1mg/Flush Volume ( Dialysis/Pheresis Catheters )	16.7252	0	Alteplase 1mg/Flush Volume ( Dialysis/Pheresis Catheters )
482	985723	Diagnosis	10_T8111XA	16.815	0	Postprocedural cardiogenic shock, initial encounter
764	1080137	Prescription	Methadone Inj	16.8204	0	Methadone Inj
632	1079727	Prescription	0.9% NaCl (EXCEL/ViaFLO BAG)	16.8662	0	0.9% NaCl (EXCEL/ViaFLO BAG)
1165	1023270	Procedure	10_0B968ZX	16.8977	0	Drainage of Right Lower Lobe Bronchus, Via Natural or Artificial Opening Endoscopic, Diagnostic
560	912355	Diagnosis	9_2764	17.0541	0	Mixed acid-base balance disorder
379	914648	Diagnosis	9_4329	17.0622	0	Unspecified intracranial hemorrhage
412	996567	Diagnosis	10_Z9911	17.0683	0	Dependence on respirator [ventilator] status
1063	998630	Procedure	9_0110	17.1173	0	Intracranial pressure monitoring
126	946222	Diagnosis	10_R402352	17.1192	0	Coma scale, best motor response, localizes pain, at arrival to emergency department
128	912385	Diagnosis	9_27788	17.2038	0	Tumor lysis syndrome
507	946126	Diagnosis	10_R34	17.2737	0	Anuria and oliguria
853	1080410	Prescription	Aminocaproic Acid	17.2913	0	Aminocaproic Acid
872	1080869	Prescription	Foscarnet Sodium	17.3812	0	Foscarnet Sodium
86	933477	Diagnosis	10_J95851	17.3987	0	Ventilator associated pneumonia
1135	1067841	Procedure	9_3806	17.4877	0	Incision of vessel, abdominal arteries
1074	1070246	Procedure	10_5A1935Z	17.5317	0	Respiratory Ventilation, Less than 24 Consecutive Hours
594	915652	Diagnosis	9_56983	17.5947	0	Perforation of intestine
972	1080018	Prescription	Albumin 5%	17.6756	0	Albumin 5%
760	1089427	Prescription	INV-Ascorbic Acid	17.7288	0	INV-Ascorbic Acid
1060	1080361	Prescription	Heparin (IABP)	17.7784	0	Heparin (IABP)
892	1080711	Prescription	Sodium Chloride	17.8301	0	Sodium Chloride
1182	1023240	Procedure	10_0B948ZX	17.8476	0	Drainage of Right Upper Lobe Bronchus, Via Natural or Artificial Opening Endoscopic, Diagnostic
1103	1067799	Procedure	9_3761	17.9271	0	Implant of pulsation balloon
595	926479	Diagnosis	10_E874	17.9422	0	Mixed disorder of acid-base balance
238	917399	Diagnosis	9_70702	17.9603	0	Pressure ulcer, upper back
761	1089428	Prescription	INV-Hydrocortisone	18.0907	0	INV-Hydrocortisone
637	1079613	Prescription	Soln	18.1956	0	Soln
776	1079495	Prescription	Albumin, Human	18.2043	0	Albumin, Human
874	1080377	Prescription	Caspofungin	18.2326	0	Caspofungin
1175	1001546	Procedure	10_02HQ32Z	18.3103	0	Insertion of Monitoring Device into Right Pulmonary Artery, Percutaneous Approach
762	1079809	Prescription	Propofol 1000mg/100mL 100mL VIAL	18.3181	0	Propofol 1000mg/100mL 100mL VIAL
1163	1000630	Procedure	9_0221	18.4417	0	Insertion or replacement of external ventricular drain [EVD]
62	989382	Diagnosis	9_V4986	18.4667	0	Do not resuscitate status
522	910409	Diagnosis	9_03840	18.4718	0	Septicemia due to gram-negative organism, unspecified
5	915000	Diagnosis	9_4846	18.4885	0	Pneumonia in aspergillosis
1069	1070247	Procedure	10_5A1945Z	18.5207	0	Respiratory Ventilation, 24-96 Consecutive Hours
1020	1080202	Prescription	Succinylcholine	18.5855	0	Succinylcholine
1184	1070213	Procedure	10_5A02210	18.6718	0	Assistance with Cardiac Output using Balloon Pump, Continuous
888	1080493	Prescription	Sulfamethoxazole-Trimethoprim	18.7153	0	Sulfamethoxazole-Trimethoprim
930	1080002	Prescription	Vecuronium Bromide	18.7395	0	Vecuronium Bromide
737	1080306	Prescription	Phenytoin Sodium (IV)	18.9954	0	Phenytoin Sodium (IV)
89	932098	Diagnosis	10_I609	19.0104	0	Nontraumatic subarachnoid hemorrhage, unspecified
520	915768	Diagnosis	9_5845	19.0502	0	Acute kidney failure with lesion of tubular necrosis
877	1080223	Prescription	Artificial Tears GEL 1%	19.1754	0	Artificial Tears GEL 1%
316	946376	Diagnosis	10_R680	19.2609	0	Hypothermia, not associated with low environmental temperature
250	932113	Diagnosis	10_I629	19.3245	0	Nontraumatic intracranial hemorrhage, unspecified
145	933487	Diagnosis	10_J9602	19.4342	0	Acute respiratory failure with hypercapnia
565	985726	Diagnosis	10_T8112XA	19.5452	0	Postprocedural septic shock, initial encounter
1005	1081024	Prescription	Ketamine (For Intubation)	19.5852	0	Ketamine (For Intubation)
542	915627	Diagnosis	9_56789	19.6242	0	Other specified peritonitis
173	919137	Diagnosis	9_78559	19.7442	0	Other shock without mention of trauma
517	915676	Diagnosis	9_5724	19.766	0	Hepatorenal syndrome
958	1079510	Prescription	Chlorothiazide Sodium	20.1247	0	Chlorothiazide Sodium
1070	1023958	Procedure	10_0BH17EZ	20.3815	0	Insertion of Endotracheal Airway into Trachea, Via Natural or Artificial Opening
789	1080273	Prescription	Amikacin	20.4776	0	Amikacin
799	1080256	Prescription	Sulfameth/Trimethoprim	20.7511	0	Sulfameth/Trimethoprim
18	914734	Diagnosis	9_4413	20.774	0	Abdominal aneurysm, ruptured
1189	996987	Procedure	9_0096	20.8237	0	Infusion of 4-Factor Prothrombin Complex Concentrate
1174	1023962	Procedure	10_0BH18EZ	20.8993	0	Insertion of Endotracheal Airway into Trachea, Via Natural or Artificial Opening Endoscopic
950	1080362	Prescription	Rasburicase	21.0146	0	Rasburicase
917	1079877	Prescription	Artificial Tear Ointment	21.0666	0	Artificial Tear Ointment
1068	1067908	Procedure	9_3891	21.1085	0	Arterial catheterization
1078	1072192	Procedure	9_9671	21.2915	0	Continuous invasive mechanical ventilation for less than 96 consecutive hours
1065	1072141	Procedure	9_9604	21.4736	0	Insertion of endotracheal tube
469	922827	Diagnosis	10_B49	21.5582	0	Unspecified mycosis
961	1080723	Prescription	Bivalirudin	21.5967	0	Bivalirudin
189	910416	Diagnosis	9_0389	21.7698	0	Unspecified septicemia
643	1079491	Prescription	Fentanyl Citrate	21.8998	0	Fentanyl Citrate
1143	1023358	Procedure	10_0B9D8ZX	22.0572	0	Drainage of Right Middle Lung Lobe, Via Natural or Artificial Opening Endoscopic, Diagnostic
814	1080024	Prescription	NS (Irrigation Bottle)	22.0805	0	NS (Irrigation Bottle)
136	941791	Diagnosis	10_N170	22.0805	0	Acute kidney failure with tubular necrosis
813	1080203	Prescription	Albumin	22.4585	0	Albumin
842	1080387	Prescription	D5W (Glass Bottle)	22.5874	0	D5W (Glass Bottle)
104	934148	Diagnosis	10_K767	22.7381	0	Hepatorenal syndrome
1	995969	Diagnosis	10_Z66	22.8081	0	Do not resuscitate
943	1080315	Prescription	Rocuronium	23.0526	0	Rocuronium
717	1079916	Prescription	Micafungin	23.0568	0	Micafungin
24	933954	Diagnosis	10_K55021	23.0692	0	Focal (segmental) acute infarction of small intestine
695	1079596	Prescription	Midazolam	23.2637	0	Midazolam
660	1080056	Prescription	DOPamine	23.5044	0	DOPamine
733	1082488	Prescription	Phentolamine Mesylate	23.7338	0	Phentolamine Mesylate
1061	1072193	Procedure	9_9672	23.892	0	Continuous invasive mechanical ventilation for 96 consecutive hours or more
585	932101	Diagnosis	10_I612	24.2338	0	Nontraumatic intracerebral hemorrhage in hemisphere, unspecified
1049	1080201	Prescription	Etomidate	24.3185	0	Etomidate
1111	1016997	Procedure	10_06HM33Z	24.3946	0	Insertion of Infusion Device into Right Femoral Vein, Percutaneous Approach
777	1080164	Prescription	Ambisome	24.4372	0	Ambisome
441	919383	Diagnosis	9_7991	24.4403	0	Respiratory arrest
679	1079540	Prescription	Sodium Chloride 3% (Hypertonic)	24.4938	0	Sodium Chloride 3% (Hypertonic)
869	1082649	Prescription	Albumin 25%	24.8279	0	Albumin 25%
306	932021	Diagnosis	10_I462	25.0152	0	Cardiac arrest due to underlying cardiac condition
839	1080119	Prescription	Tranexamic Acid	25.0599	0	Tranexamic Acid
468	985564	Diagnosis	10_T794XXA	25.1426	0	Traumatic shock, initial encounter
1034	1081934	Prescription	Kcentra*	25.1426	0	Kcentra*
785	1079617	Prescription	Tobramycin Sulfate	25.361	0	Tobramycin Sulfate
821	1080152	Prescription	Morphine Sulfate (Concentrated Oral Solution) 20 mg/mL	25.3882	0	Morphine Sulfate (Concentrated Oral Solution) 20 mg/mL
267	933485	Diagnosis	10_J9600	25.4055	0	Acute respiratory failure, unspecified whether with hypoxia or hypercapnia
999	1082500	Prescription	Methylene Blue 0.5%	25.5596	0	Methylene Blue 0.5%
184	914606	Diagnosis	9_42741	25.5967	0	Ventricular fibrillation
254	928484	Diagnosis	10_G935	25.641	0	Compression of brain
1102	996677	Procedure	9_0017	25.6841	0	Infusion of vasopressor agent
266	921849	Diagnosis	9_99594	25.7814	0	Systemic inflammatory response syndrome due to noninfectious process with acute organ dysfunction
1058	1080353	Prescription	Mannitol 20%	25.8804	0	Mannitol 20%
193	921847	Diagnosis	9_99592	25.9102	0	Severe sepsis
85	932102	Diagnosis	10_I613	25.9679	0	Nontraumatic intracerebral hemorrhage in brain stem
1091	1070248	Procedure	10_5A1955Z	26.0184	0	Respiratory Ventilation, Greater than 96 Consecutive Hours
411	932104	Diagnosis	10_I615	26.1449	0	Nontraumatic intracerebral hemorrhage, intraventricular
500	946347	Diagnosis	10_R578	27.3347	0	Other shock
485	932037	Diagnosis	10_I4901	27.466	0	Ventricular fibrillation
1158	1017003	Procedure	10_06HN33Z	27.6864	0	Insertion of Infusion Device into Left Femoral Vein, Percutaneous Approach
406	921939	Diagnosis	9_99801	27.7311	0	Postoperative shock, cardiogenic
648	1079955	Prescription	Glycopyrrolate	27.8954	0	Glycopyrrolate
166	922247	Diagnosis	10_A4150	28.2452	0	Gram-negative sepsis, unspecified
588	932108	Diagnosis	10_I6200	28.8438	0	Nontraumatic subdural hemorrhage, unspecified
661	1079764	Prescription	EPINEPHrine	29.7867	0	EPINEPHrine
747	1084124	Prescription	INV-Thiamine	29.8014	0	INV-Thiamine
16	946375	Diagnosis	10_R6521	30.0342	0	Severe sepsis with septic shock
920	1079612	Prescription	Norepinephrine	30.0477	0	Norepinephrine
44	915127	Diagnosis	9_51881	30.3133	0	Acute respiratory failure
809	1080025	Prescription	Vancomycin Enema	30.3475	0	Vancomycin Enema
80	946177	Diagnosis	10_R402213	30.494	0	Coma scale, best verbal response, none, at hospital admission
790	1081023	Prescription	OxycoDONE (Concentrated Oral Soln)	31.1304	0	OxycoDONE (Concentrated Oral Soln)
435	933965	Diagnosis	10_K55059	31.3051	0	Acute (reversible) ischemia of intestine, part and extent unspecified
1140	1062040	Procedure	10_0WJP0ZZ	31.4644	0	Inspection of Gastrointestinal Tract, Open Approach
280	945910	Diagnosis	10_R0489	31.5131	0	Hemorrhage from other sites in respiratory passages
134	933404	Diagnosis	10_J80	31.5615	0	Acute respiratory distress syndrome
732	1081499	Prescription	Sodium Citrate 4%	31.9609	0	Sodium Citrate 4%
528	933159	Diagnosis	10_I97711	32.0582	0	Intraoperative cardiac arrest during other surgery
570	914637	Diagnosis	9_42971	32.0582	0	Acquired cardiac septal defect
39	946345	Diagnosis	10_R570	32.2824	0	Cardiogenic shock
1154	1070216	Procedure	10_5A0221D	32.6443	0	Assistance with Cardiac Output using Impeller Pump, Continuous
187	919136	Diagnosis	9_78552	33.1752	0	Septic shock
360	934114	Diagnosis	10_K7200	33.2087	0	Acute and subacute hepatic failure without coma
242	933442	Diagnosis	10_J930	33.2278	0	Spontaneous tension pneumothorax
481	933158	Diagnosis	10_I97710	33.2278	0	Intraoperative cardiac arrest during cardiac surgery
1139	1006046	Procedure	10_03HY32Z	33.2278	0	Insertion of Monitoring Device into Upper Artery, Percutaneous Approach
1095	1023722	Procedure	10_0BC38ZZ	33.6429	0	Extirpation of Matter from Right Main Bronchus, Via Natural or Artificial Opening Endoscopic
65	915659	Diagnosis	9_570	33.8212	0	Acute and subacute necrosis of liver
77	941803	Diagnosis	10_N19	33.8393	0	Unspecified kidney failure
797	1080950	Prescription	Syringe (Inhalation)	33.8393	0	Syringe (Inhalation)
685	1079549	Prescription	Soln.	34.0979	0	Soln.
57	919134	Diagnosis	9_78550	34.4234	0	Shock, unspecified
755	1080146	Prescription	HYDROmorphone-HP	34.4747	0	HYDROmorphone-HP
977	1081936	Prescription	PHENYLEPHrine (QuVa)	34.6044	0	PHENYLEPHrine (QuVa)
46	913326	Diagnosis	9_3484	34.842	0	Compression of brain
282	944839	Diagnosis	10_P285	34.889	0	Respiratory failure of newborn
748	1087090	Prescription	Insulin Human Regular (Dilute)	35.4596	0	Insulin Human Regular (Dilute)
1028	1080653	Prescription	Sugammadex	35.589	0	Sugammadex
312	946348	Diagnosis	10_R579	36.1222	0	Shock, unspecified
234	933494	Diagnosis	10_J9690	36.9023	0	Respiratory failure, unspecified, unspecified whether with hypoxia or hypercapnia
402	933133	Diagnosis	10_I97121	36.9114	0	Postprocedural cardiac arrest following other surgery
1159	1072143	Procedure	9_9606	36.9114	0	Insertion of Sengstaken tube
996	1079857	Prescription	Morphine Sulfate (Concentrated Oral Soln)	37.4336	0	Morphine Sulfate (Concentrated Oral Soln)
1183	1067806	Procedure	9_3768	37.4756	0	Insertion of percutaneous external heart assist device
1133	1071733	Procedure	9_8961	38.0694	0	Systemic arterial pressure monitoring
676	1080505	Prescription	Mannitol 20 %	38.2566	0	Mannitol 20 %
968	1079936	Prescription	DOBUTamine	38.3794	0	DOBUTamine
624	1079759	Prescription	NORepinephrine	38.5648	0	NORepinephrine
598	919135	Diagnosis	9_78551	38.8688	0	Cardiogenic shock
514	932065	Diagnosis	10_I5082	39.2504	0	Biventricular heart failure
692	1079762	Prescription	Sodium CITRATE 4%	39.6141	0	Sodium CITRATE 4%
414	946176	Diagnosis	10_R402212	39.6212	0	Coma scale, best verbal response, none, at arrival to emergency department
751	1081134	Prescription	Heparin Flush CRRT (5000 Units/mL)	40.5081	0	Heparin Flush CRRT (5000 Units/mL)
778	1085029	Prescription	Sodium Chloride (23.4%) Kit	40.816	0	Sodium Chloride (23.4%) Kit
927	1079586	Prescription	Scopolamine Patch	41.5671	0	Scopolamine Patch
705	1079864	Prescription	Hyoscyamine	41.9157	0	Hyoscyamine
3	933953	Diagnosis	10_K55019	42.3545	0	Acute (reversible) ischemia of small intestine, extent unspecified
793	1080171	Prescription	PlasmaLyte	43.1541	0	PlasmaLyte
1114	1061305	Procedure	10_0W3G0ZZ	45.618	0	Control Bleeding in Peritoneal Cavity, Open Approach
79	946157	Diagnosis	10_R402113	45.7865	0	Coma scale, eyes open, never, at hospital admission
404	918915	Diagnosis	9_7703	46.1396	0	Pulmonary hemorrhage
544	918111	Diagnosis	9_72973	46.7064	0	Nontraumatic compartment syndrome of abdomen
308	913321	Diagnosis	9_3481	47.7024	0	Anoxic brain damage
33	946242	Diagnosis	10_R402432	48.202	0	Glasgow coma scale score 3-8, at arrival to emergency department
370	919144	Diagnosis	9_78604	48.4693	0	Cheyne-Stokes respiration
833	1080731	Prescription	NORepinephri 8mg/250mL 250mL BAG	48.509	0	NORepinephri 8mg/250mL 250mL BAG
419	946156	Diagnosis	10_R402112	49.2419	0	Coma scale, eyes open, never, at arrival to emergency department
396	919032	Diagnosis	9_78003	49.825	0	Persistent vegetative state
868	1083427	Prescription	L-Carnitine	49.825	0	L-Carnitine
487	912486	Diagnosis	9_2866	50.0907	0	Defibrination syndrome
668	1080165	Prescription	Prismasate (B22 K4)	50.2326	0	Prismasate (B22 K4)
1130	1067569	Procedure	9_3129	50.7596	0	Other permanent tracheostomy
667	1080357	Prescription	Cisatracurium Besylate	50.9149	0	Cisatracurium Besylate
866	1080583	Prescription	Epoprostenol	51.1925	0	Epoprostenol
800	1080704	Prescription	Aerogen Syringe (NS)	52.3545	0	Aerogen Syringe (NS)
1053	1080313	Prescription	Epoprostenol (Veletri)	53.5711	0	Epoprostenol (Veletri)
960	1080826	Prescription	Dextrose 20% in Water (D20W)	54.6428	0	Dextrose 20% in Water (D20W)
1036	1081203	Prescription	Pentamidine Isethionate	55.3807	0	Pentamidine Isethionate
939	1080730	Prescription	PHENYLEPHrine (for 50mg/5mL VIAL	55.3872	0	PHENYLEPHrine (for 50mg/5mL VIAL
1031	1080649	Prescription	PHENYLEPHrin 50mg/250mL 250mL NS	55.3872	0	PHENYLEPHrin 50mg/250mL 250mL NS
1033	1082520	Prescription	Heparin	55.3937	0	Heparin
394	946217	Diagnosis	10_R402342	55.4132	0	Coma scale, best motor response, flexion withdrawal, at arrival to emergency department
1153	1001446	Procedure	10_02HA3RZ	55.4457	0	Insertion of Short-term External Heart Assist System into Heart, Percutaneous Approach
1186	1072351	Procedure	9_9981	55.4653	0	Hypothermia (central) (local)
923	1080914	Prescription	PENTObarbital Sodium	55.4783	0	PENTObarbital Sodium
664	1080123	Prescription	Heparin (Impella)	56.6207	0	Heparin (Impella)
1029	1080316	Prescription	Calcium Chloride	57.356	0	Calcium Chloride
1022	1079550	Prescription	mannitol 20 %	57.4733	0	mannitol 20 %
454	932022	Diagnosis	10_I468	57.5409	0	Cardiac arrest due to other underlying condition
806	1082425	Prescription	Heparin CRRT	58.0861	0	Heparin CRRT
820	1080276	Prescription	PHENYLEPHrine (for dilution)	58.5056	0	PHENYLEPHrine (for dilution)
683	1079761	Prescription	Citrate Dextrose 3% (ACD-A) CRRT	59.5468	0	Citrate Dextrose 3% (ACD-A) CRRT
650	1081693	Prescription	Dextrose 5% (*Glass Bottle*)	60.3706	0	Dextrose 5% (*Glass Bottle*)
12	933956	Diagnosis	10_K55029	60.4154	0	Acute infarction of small intestine, extent unspecified
837	1084109	Prescription	EPINEPHrine (for dilution)	60.9118	0	EPINEPHrine (for dilution)
1089	1067826	Procedure	9_3791	62.8019	0	Open chest cardiac massage
822	1082421	Prescription	NORepinephrine (in NS)	64.2007	0	NORepinephrine (in NS)
895	1081302	Prescription	Factor 7a recombinant	64.6263	0	Factor 7a recombinant
1145	1070238	Procedure	10_5A12012	64.6272	0	Performance of Cardiac Output, Single, Manual
1052	1080312	Prescription	Aerogen Syringe (SW)	66.4217	0	Aerogen Syringe (SW)
687	1080222	Prescription	Heparin (CRRT Machine Priming)	68.5849	0	Heparin (CRRT Machine Priming)
222	924803	Diagnosis	10_D65	69.4647	0	Disseminated intravascular coagulation [defibrination syndrome]
669	1081034	Prescription	23.4% Sodium Chloride	70.1595	0	23.4% Sodium Chloride
451	939217	Diagnosis	10_M79A3	71.3301	0	Nontraumatic compartment syndrome of abdomen
1179	1067948	Procedure	9_3965	71.3301	0	Extracorporeal membrane oxygenation [ECMO]
109	914608	Diagnosis	9_4275	72.3002	0	Cardiac arrest
83	946202	Diagnosis	10_R402312	72.464	0	Coma scale, best motor response, none, at arrival to emergency department
883	1080311	Prescription	Methylene Blue	72.7555	0	Methylene Blue
934	1079760	Prescription	Prismasate (B32 K2)	73.9798	0	Prismasate (B32 K2)
871	1080221	Prescription	Sodium Chloride 0.9% Flush for CRRT	77.5066	0	Sodium Chloride 0.9% Flush for CRRT
631	1079763	Prescription	Vasopressin	77.8821	0	Vasopressin
318	928478	Diagnosis	10_G931	80.1098	0	Anoxic brain damage, not elsewhere classified
1081	1072336	Procedure	9_9960	80.2022	0	Cardiopulmonary resuscitation, not otherwise specified
58	990102	Diagnosis	9_V667	80.6615	0	Encounter for palliative care
4	995842	Diagnosis	10_Z515	81.6585	0	Encounter for palliative care
82	946203	Diagnosis	10_R402313	83.0424	0	Coma scale, best motor response, none, at hospital admission
1152	1070253	Procedure	10_5A1D90Z	90.9724	0	Performance of Urinary Filtration, Continuous, Greater than 18 hours Per Day
781	1082242	Prescription	0.45 % Sodium Chloride	94.9394	0	0.45 % Sodium Chloride
975	1089434	Prescription	CoQ10 (300mg)	98.5023	0	CoQ10 (300mg)
225	946153	Diagnosis	10_R4020	101.895	0	Unspecified coma
248	944716	Diagnosis	10_P0701	104.671	0	Extremely low birth weight newborn, less than 500 grams
122	919030	Diagnosis	9_78001	104.907	0	Coma
765	1080732	Prescription	Vasopressin (for 40units/2mL 2mL	110.737	0	Vasopressin (for 40units/2mL 2mL
244	934115	Diagnosis	10_K7201	115.228	0	Acute and subacute hepatic failure with coma
783	1080488	Prescription	Atropine Sulfate 1%	119.871	0	Atropine Sulfate 1%
158	932023	Diagnosis	10_I469	120.794	0	Cardiac arrest, cause unspecified
878	1082390	Prescription	Tromethamine	123.187	0	Tromethamine
818	1082525	Prescription	Vasopressin (for dilution)	132.916	0	Vasopressin (for dilution)
498	919504	Diagnosis	9_80125	166.204	0	Closed fracture of base of skull with subarachnoid, subdural, and extradural hemorrhage, with prolonged [more than 24 hours] loss of consciousness, without return to pre-existing conscious level
277	918847	Diagnosis	9_76501	182.206	0	Extreme immaturity, less than 500 grams
269	918867	Diagnosis	9_76521	309.551	0	Less than 24 completed weeks of gestation
849	1080314	Prescription	Angiotensin II	332.767	0	Angiotensin II
390	913329	Diagnosis	9_34882	413.379	0	Brain death
292	920404	Diagnosis	9_85225	582.136	0	Subdural hemorrhage following injury without mention of open intracranial wound, with prolonged [more than 24 hours] loss of consciousness without return to pre-existing conscious level
596	928488	Diagnosis	10_G9382	668.41	0	Brain death
738	1080684	Prescription	Morphine Infusion – Comfort Care Guidelines	856.257	0	Morphine Infusion – Comfort Care Guidelines
