# Supplementary material for: Rule-Based Models for Risk Estimation and Analysis of In-hospital Mortality in Emergency and Critical Care
Source: Front Med (Lausanne). 2021 Nov 8;8:785711. doi: 10.3389/fmed.2021.785711 (PMC8606583; doi:10.3389/fmed.2021.785711)
Supplement: Supplementary Table 2 — The rules in the minimal model. [file Table_2.XLSX]

## Sheet: rules_minimal
	id	label	name	or	p	description
1	907749	Ethnicity	HISPANIC/LATINO	0.472157	0	HISPANIC/LATINO
2	907750	Ethnicity	BLACK/AFRICAN AMERICAN	0.58165	0	BLACK/AFRICAN AMERICAN
3	907745	Ethnicity	UNKNOWN	4.59258	0	UNKNOWN
4	907751	Ethnicity	UNABLE TO OBTAIN	2.24658	0	UNABLE TO OBTAIN
5	383220	Gender	F	0.800367	0	F
6	383221	Gender	M	1.24943	0	M
7	907762	Insurance	Medicare	2.39564	0	Medicare
8	907760	Insurance	Other	0.501218	0	Other
9	907761	Insurance	Medicaid	0.570696	0	Medicaid
10	907758	Language	ENGLISH	0.732869	0	ENGLISH
11	907759	Language	?	1.3645	0	?
12	907757	MaritalStatus	WIDOWED	2.05425	0	WIDOWED
13	907755	MaritalStatus	SINGLE	0.501253	0	SINGLE
